# Supplementary material for: Identity, Prevalence, and Pathogenicity of Entomopathogenic Fungi Infecting Invasive Polistes (Vespidae: Polistinae) Paper Wasps in New Zealand
Source: Insects. 2022 Oct 12;13(10):922. doi: 10.3390/insects13100922 (PMC9604194; doi:10.3390/insects13100922)
Supplement: Supplementary file 1 [file insects-13-00922-s001.zip]

Archive with 2 entries (2 files):
- insects-1939931-Supplementary_material.pdf
- Supplementary_DataSheets.xlsx
