# Supplementary material for: Identity, Prevalence, and Pathogenicity of Entomopathogenic Fungi Infecting Invasive Polistes (Vespidae: Polistinae) Paper Wasps in New Zealand
Source: Insects. 2022 Oct 12;13(10):922. doi: 10.3390/insects13100922 (PMC9604194; doi:10.3390/insects13100922)
Supplement: Supplementary file 1 [file insects-13-00922-s001.zip › Supplementary_DataSheets.xlsx]

## Sheet: Data sheet S.1 Colony data
nestID1	nestID2	date	time	cells	larvae	pupae	uncapped	n_wasps	alive	fungi	season
A	1	2021-12-07	10:16:00	26	7	0	0	1	1	0	2
A	2	2021-12-07	11:10:00	37	11	1	0	1	1	0	2
A	3	2021-12-07	13:06:00	43	13	8	0	1	1	0	2
A	4	2021-12-07	14:03:00	11	0	0	0	1	1	0	2
A	5	2021-12-08	14:30:00	33	8	1	0	0	1	0	2
A	6	2021-12-08	14:35:00	41	16	0	0	0	1	0	2
A	7	2021-12-09	10:10:00	43	11	2	0	0	1	0	2
A	8	2021-12-09	11:50:00	21	6	0	0	1	1	0	2
A	10	2021-12-21	13:30:00	26	3	0	0	0	1	0	2
A	11	2022-01-04	09:30:00	96	23	10	8	6	1	0	2
A	12	2022-01-05	11:01:00	29	0	2	1	0	1	0	2
A	13	2022-01-05	11:15:00	29	0	0	0	0	0	0	2
A	14	2022-01-05	11:25:00	29	0	0	0	0	0	0	2
A	15	2022-01-12	08:27:00	18	0	0	0	0	0	0	2
A	16	2022-01-12	10:15:00	53	0	3	5	5	1	0	2
A	17	2022-01-12	10:28:00	31	0	0	2	0	0	0	2
A	18	2022-01-25	11:30:00	78	22	11	10	9	1	0	2
A	19	2022-01-25	12:05:00	75	26	10	8	8	1	0	2
A	20	2022-01-26	13:25:00	91	15	18	7	6	1	0	2
A	22	2022-02-09	10:15:00	72	10	21	8	7	1	0	2
A	23	2022-02-09	11:10:00	179	41	17	18	21	1	0	2
A	24	2022-02-09	14:00:00	105	11	33	18	14	1	0	2
B	1	2021-11-22	09:15:00	28	8	2	0	1	1	0	2
B	2	2021-11-22	09:20:00	24	0	0	0	1	1	0	2
B	3	2021-11-22	09:30:00	15	0	0	0	0	1	0	2
B	4	2021-11-22	09:37:00	34	0	0	0	1	1	0	2
B	5	2021-11-22	09:44:00	25	0	0	0	0	1	0	2
B	6	2021-11-22	09:55:00	31	0	0	0	0	1	0	2
B	7	2021-11-22	10:08:00	26	1	0	0	1	1	0	2
B	8	2021-11-22	10:18:00	30	0	0	0	0	1	0	2
B	9	2021-11-22	10:30:00	11	0	0	0	0	0	0	2
B	10	2021-11-22	10:35:00	25	0	0	0	1	1	0	2
B	11	2021-11-22	11:01:00	35	10	0	0	1	1	0	2
B	12	2021-11-22	11:15:00	30	0	0	0	0	1	0	2
B	13	2021-11-22	11:27:00	31	8	0	0	1	1	0	2
B	14	2021-11-22	11:27:00	25	1	0	0	1	1	0	2
B	15	2021-11-22	11:43:00	23	2	0	0	1	1	0	2
B	16	2021-11-22	12:45:00	36	1	0	0	1	1	0	2
B	17	2021-11-22	12:53:00	29	0	0	0	0	1	0	2
B	18	2021-11-22	13:05:00	54	6	0	0	0	1	0	2
B	19	2021-11-22	13:07:00	54	6	0	0	0	1	0	2
B	20	2021-11-22	13:17:00	28	0	0	0	1	1	0	2
B	21	2021-11-22	13:20:00	46	2	0	0	0	1	0	2
B	22	2021-11-22	13:30:00	31	3	0	0	1	1	0	2
B	23	2021-11-22	13:45:00	21	0	0	0	0	1	0	2
B	24	2021-11-22	13:50:00	26	0	0	0	1	1	0	2
B	25	2021-11-22	14:45:00	13	0	0	0	1	1	0	2
B	26	2021-11-23	10:03:00	34	8	0	0	1	1	0	2
B	27	2021-11-23	10:57:00	24	2	0	0	1	1	0	2
B	28	2021-11-23	10:59:00	36	10	0	0	1	1	0	2
B	29	2021-11-23	11:01:00	38	10	0	0	0	1	0	2
B	30	2021-11-23	11:10:00	41	9	0	0	0	1	0	2
B	31	2021-11-23	11:30:00	26	0	0	0	0	1	0	2
B	32	2021-11-23	11:35:00	38	0	0	0	0	1	0	2
B	33	2021-11-23	11:35:00	26	0	0	0	0	1	0	2
B	34	2021-11-23	12:40:00	18	0	0	0	1	1	0	2
B	35	2021-11-23	12:45:00	35	0	0	0	0	1	0	2
B	36	2021-11-23	13:05:00	35	13	0	0	1	1	0	2
B	37	2021-11-23	13:05:00	38	10	0	0	1	1	0	2
B	38	2021-11-23	13:15:00	28	7	1	0	0	1	1	2
B	39	2021-11-23	13:15:00	23	7	0	0	1	1	0	2
B	40	2021-11-23	13:30:00	27	10	0	0	1	1	0	2
B	41	2021-11-23	13:35:00	35	3	0	0	1	1	0	2
B	42	2021-11-23	13:35:00	33	4	0	0	1	1	0	2
B	43	2021-11-23	13:45:00	39	5	0	0	1	1	0	2
B	44	2021-11-23	13:55:00	26	0	0	0	0	1	1	2
B	45	2021-11-23	13:55:00	30	3	0	0	1	1	0	2
B	46	2021-11-23	14:05:00	35	0	0	0	0	0	0	2
B	47	2021-11-23	14:15:00	36	0	0	0	1	1	0	2
B	48	2021-11-23	14:20:00	36	5	0	0	0	1	0	2
B	49	2021-11-23	14:40:00	20	2	0	0	1	1	0	2
B	50	2021-11-23	14:40:00	14	0	0	0	0	1	0	2
B	51	2021-11-23	15:05:00	42	9	0	0	1	1	0	2
B	52	2021-11-23	15:10:00	37	9	0	0	0	1	0	2
B	53	2021-11-23	15:15:00	33	12	1	0	0	1	0	2
B	54	2021-11-23	15:25:00	49	14	0	0	0	1	0	2
B	55	2021-11-23	15:30:00	33	7	0	0	1	1	0	2
B	56	2021-11-23	15:45:00	39	7	0	0	1	1	0	2
B	57	2021-11-23	15:50:00	33	0	0	0	1	1	0	2
B	58	2021-11-24	09:00:00	38	3	0	0	1	1	0	2
B	59	2021-11-24	09:05:00	31	7	2	0	1	1	0	2
B	60	2021-11-24	09:05:00	29	4	0	0	0	1	0	2
B	61	2021-11-24	09:10:00	23	4	0	0	1	1	0	2
B	62	2021-11-24	09:20:00	38	10	0	0	1	1	0	2
B	63	2021-11-24	09:25:00	42	0	0	0	1	1	0	2
B	64	2021-11-24	09:35:00	31	8	0	0	1	1	0	2
B	65	2021-11-24	09:40:00	31	0	0	0	0	1	0	2
B	66	2021-11-24	09:50:00	33	10	3	0	1	1	0	2
B	67	2021-11-24	09:55:00	28	0	0	0	0	1	0	2
B	68	2021-11-24	09:55:00	39	5	0	0	1	1	0	2
B	69	2021-11-24	10:10:00	30	3	0	0	1	1	0	2
B	70	2021-11-24	10:15:00	43	0	0	0	0	1	0	2
B	71	2021-11-24	10:20:00	24	10	4	0	0	1	0	2
B	72	2021-11-24	10:23:00	38	10	1	0	0	1	0	2
B	73	2021-11-24	10:30:00	33	5	0	0	1	1	0	2
B	74	2021-11-24	10:35:00	29	4	0	0	1	1	0	2
B	75	2021-11-24	10:42:00	33	0	0	0	1	1	0	2
B	76	2021-11-24	10:50:00	33	12	0	0	0	1	0	2
B	77	2021-11-24	10:50:00	31	0	0	0	1	1	0	2
B	78	2021-11-24	10:55:00	19	0	0	0	0	0	0	2
B	79	2021-11-24	11:03:00	26	5	2	0	1	1	0	2
B	80	2021-11-24	11:04:00	41	10	6	0	1	1	0	2
B	81	2021-11-24	11:35:00	19	0	0	0	1	1	0	2
B	82	2021-11-24	11:40:00	35	10	0	0	1	1	0	2
B	83	2021-11-24	12:30:00	25	12	0	0	0	1	0	2
B	84	2021-11-24	12:40:00	26	10	0	0	0	1	0	2
B	85	2021-11-24	12:50:00	43	3	0	0	1	1	0	2
B	86	2021-11-24	13:10:00	20	0	0	0	0	0	0	2
B	87	2021-11-24	13:45:00	19	0	0	0	0	1	0	2
B	88	2021-11-24	13:55:00	33	3	0	0	0	1	0	2
B	89	2021-11-24	14:05:00	33	11	0	0	0	1	0	2
B	90	2021-11-24	14:15:00	36	8	0	0	1	1	0	2
B	91	2021-11-24	14:45:00	39	13	0	0	0	1	0	2
B	92	2021-11-24	15:05:00	27	2	0	0	0	1	0	2
B	93	2021-11-24	15:10:00	17	0	0	0	0	1	0	2
B	94	2021-11-24	15:15:00	19	0	0	0	0	1	0	2
B	95	2021-11-24	15:15:00	32	11	0	0	0	1	0	2
B	96	2021-11-24	15:20:00	34	3	0	0	0	1	0	2
B	97	2021-11-24	15:28:00	17	0	0	0	0	0	0	2
B	98	2021-11-24	15:35:00	17	0	0	0	1	1	0	2
B	99	2021-11-26	09:10:00	48	7	0	0	1	1	0	2
B	100	2021-11-26	09:30:00	29	10	0	0	0	1	0	2
B	101	2021-11-26	10:05:00	21	0	0	0	1	1	0	2
B	102	2021-11-26	10:15:00	44	6	0	0	1	1	0	2
B	103	2021-11-26	10:19:00	11	0	0	0	0	0	0	2
B	104	2021-11-26	11:05:00	34	0	0	0	0	0	0	2
B	105	2021-11-26	11:55:00	33	7	0	0	1	1	0	2
B	106	2021-11-26	13:20:00	31	0	0	0	0	0	0	2
B	107	2021-11-26	13:45:00	29	0	0	0	0	1	0	2
B	108	2021-11-26	13:50:00	31	9	3	0	1	1	0	2
B	109	2021-11-26	14:00:00	40	8	0	0	0	1	0	2
B	110	2021-11-26	14:03:00	46	4	0	0	1	1	0	2
B	111	2021-11-26	14:18:00	48	7	0	0	1	1	0	2
B	112	2021-11-26	14:32:00	53	17	1	0	1	1	0	2
B	113	2021-11-26	14:42:00	20	0	0	0	0	1	1	2
B	114	2021-11-26	15:05:00	44	16	0	0	0	1	0	2
B	115	2021-11-26	15:28:00	32	7	3	0	1	1	0	2
B	116	2021-11-27	09:05:00	46	15	0	0	1	1	0	2
B	117	2021-11-27	09:12:00	30	7	1	0	1	1	0	2
B	118	2021-11-27	09:24:00	24	0	0	0	0	0	0	2
B	119	2021-11-27	10:31:00	28	3	0	0	1	1	0	2
B	120	2021-11-27	10:32:00	35	0	0	0	1	1	0	2
B	121	2021-11-27	10:33:00	39	4	0	0	0	1	0	2
B	122	2021-11-27	10:45:00	22	0	0	0	1	1	0	2
B	123	2021-11-27	11:00:00	40	11	0	0	0	1	0	2
B	124	2021-11-27	11:10:00	15	0	0	0	0	0	0	2
B	125	2021-11-27	11:30:00	35	12	2	0	1	1	0	2
B	126	2021-11-27	11:51:00	34	9	1	0	0	1	0	2
B	127	2021-11-27	11:52:00	43	12	3	0	0	1	0	2
B	128	2021-11-27	11:53:00	32	0	0	0	0	0	0	2
B	129	2021-11-27	11:54:00	39	16	4	0	1	1	0	2
B	130	2021-11-27	12:54:00	40	9	0	0	0	1	0	2
B	131	2021-11-27	13:15:00	38	10	0	0	1	1	0	2
B	132	2021-11-27	13:16:00	37	0	0	0	0	1	0	2
B	133	2021-11-27	13:24:00	42	15	4	0	1	1	0	2
B	134	2021-11-27	13:54:00	44	15	1	0	0	1	0	2
B	135	2021-11-27	14:03:00	28	8	0	0	1	1	0	2
B	136	2021-11-27	14:10:00	28	9	0	0	0	1	0	2
B	137	2021-11-27	14:16:00	21	0	0	0	0	0	0	2
B	138	2021-11-27	14:20:00	48	10	1	0	1	1	0	2
B	139	2021-11-27	14:21:00	36	15	5	0	1	1	0	2
B	140	2021-11-27	14:30:00	41	13	5	0	0	1	0	2
B	141	2021-11-27	14:33:00	42	0	0	0	0	0	0	2
B	142	2021-11-27	14:55:00	26	6	0	0	0	1	0	2
B	143	2021-11-27	15:05:00	38	16	2	0	1	1	0	2
B	144	2021-11-27	15:29:00	28	2	0	0	0	1	0	2
B	145	2021-11-27	15:30:00	26	0	0	0	0	1	0	2
B	146	2021-11-27	15:37:00	21	0	0	0	0	0	0	2
B	147	2021-11-27	15:50:00	37	5	0	0	1	1	0	2
B	148	2021-11-27	15:51:00	8	0	0	0	0	0	0	2
B	149	2021-11-27	15:55:00	9	0	0	0	0	0	0	2
B	150	2021-11-27	16:06:00	40	15	1	0	1	1	0	2
B	151	2021-11-27	16:08:00	32	7	3	0	1	1	0	2
B	152	2021-11-30	10:50:00	42	4	3	0	1	1	0	2
B	153	2021-11-30	10:55:00	9	0	0	0	1	1	0	2
B	154	2021-11-30	11:11:00	38	0	0	0	0	0	0	2
B	155	2021-11-30	11:13:00	46	13	0	0	1	1	0	2
B	156	2021-11-30	11:17:00	35	10	3	0	1	1	0	2
B	157	2021-11-30	11:21:00	32	0	0	0	1	1	0	2
B	158	2021-11-30	11:23:00	39	10	3	0	1	1	0	2
B	159	2021-11-30	11:34:00	46	14	1	0	1	1	0	2
B	160	2021-11-30	11:54:00	31	0	0	0	1	1	0	2
B	161	2021-11-30	11:59:00	39	9	2	0	0	1	0	2
B	162	2021-11-30	12:02:00	27	0	0	0	0	0	0	2
B	163	2021-11-30	12:06:00	43	3	0	0	0	1	0	2
B	164	2021-11-30	12:15:00	38	8	3	0	0	1	0	2
B	165	2021-11-30	12:28:00	6	0	0	0	0	0	0	2
B	166	2021-11-30	12:31:00	46	10	3	0	1	1	0	2
B	167	2021-11-30	12:35:00	41	15	0	0	1	1	0	2
B	168	2021-11-30	12:40:00	36	1	0	0	0	1	1	2
B	169	2021-11-30	12:45:00	26	0	0	0	0	1	0	2
B	170	2021-11-30	13:45:00	33	9	0	0	1	1	0	2
B	171	2021-11-30	13:47:00	5	0	0	0	0	0	0	2
B	172	2021-11-30	13:55:00	20	0	0	0	0	0	0	2
B	173	2021-11-30	14:00:00	27	0	0	0	1	1	0	2
B	174	2021-11-30	14:06:00	28	0	0	0	0	0	0	2
B	175	2021-11-30	14:23:00	38	0	0	0	0	1	0	2
B	176	2021-11-30	14:25:00	37	17	0	0	1	1	0	2
B	177	2021-11-30	14:28:00	29	3	0	0	0	1	0	2
B	178	2021-11-30	14:33:00	66	18	0	0	1	1	0	2
B	179	2021-11-30	15:19:00	36	15	2	0	1	1	0	2
B	180	2021-11-30	16:07:00	38	17	0	0	0	1	0	2
B	181	2021-12-01	09:05:00	37	10	1	0	1	1	0	2
B	182	2021-12-01	09:44:00	46	14	2	0	1	1	0	2
B	183	2021-12-01	09:55:00	35	6	0	0	1	1	0	2
B	184	2021-12-01	10:04:00	33	11	2	0	0	1	0	2
B	185	2021-12-01	10:15:00	26	1	0	0	1	1	0	2
B	186	2021-12-01	10:37:00	29	9	0	0	1	1	0	2
B	187	2021-12-01	10:40:00	11	0	0	0	0	0	0	2
B	188	2021-12-01	10:45:00	13	0	0	0	0	0	0	2
B	189	2021-12-01	10:54:00	34	16	0	0	0	1	0	2
B	190	2021-12-01	11:04:00	37	3	0	0	0	1	0	2
B	191	2021-12-01	11:07:00	31	0	0	0	0	0	0	2
B	192	2021-12-01	11:08:00	19	0	0	0	1	1	0	2
B	193	2021-12-01	11:27:00	38	8	0	0	1	1	0	2
B	194	2021-12-01	11:35:00	36	2	0	0	0	1	0	2
B	195	2021-12-01	11:54:00	30	4	0	0	1	1	0	2
B	196	2021-12-01	12:55:00	30	8	3	0	1	1	0	2
B	197	2021-12-01	13:00:00	29	7	0	0	0	1	0	2
B	198	2021-12-01	13:07:00	20	0	0	0	0	0	0	2
B	199	2021-12-01	13:09:00	31	4	0	0	1	1	0	2
B	200	2021-12-01	13:37:00	33	10	1	0	0	1	0	2
B	201	2021-12-01	13:55:00	29	1	1	0	1	1	0	2
B	202	2021-12-01	13:58:00	30	4	0	0	1	1	0	2
B	203	2021-12-01	14:24:00	40	9	0	0	1	1	0	2
B	204	2021-12-01	14:33:00	25	8	4	0	1	1	0	2
B	205	2021-12-01	14:45:00	16	0	0	0	0	0	0	2
B	206	2021-12-02	09:20:00	18	0	0	0	0	0	0	2
B	207	2021-12-02	09:25:00	37	6	1	0	1	1	0	2
B	208	2021-12-02	09:30:00	38	2	0	0	0	1	0	2
B	209	2021-12-02	09:34:00	25	0	0	0	0	0	0	2
B	210	2021-12-02	09:42:00	28	0	0	0	0	0	0	2
B	211	2021-12-02	09:43:00	10	0	0	0	0	0	0	2
B	212	2021-12-02	09:59:00	29	11	0	0	1	1	0	2
B	213	2021-12-02	10:14:00	31	0	0	0	0	0	0	2
B	214	2021-12-02	10:16:00	19	0	0	0	0	0	0	2
B	215	2021-12-02	21:31:00	12	0	0	0	0	1	0	2
B	216	2021-12-02	10:35:00	26	4	0	0	1	1	0	2
B	217	2021-12-02	10:47:00	27	12	0	0	1	1	0	2
B	218	2021-12-02	11:05:00	15	0	0	0	0	0	0	2
B	219	2021-12-02	11:05:00	30	9	0	0	1	1	0	2
B	220	2021-12-02	11:07:00	28	2	0	0	1	1	0	2
B	221	2021-12-02	11:12:00	32	9	0	0	1	1	0	2
B	222	2021-12-02	11:13:00	36	11	0	0	1	1	0	2
B	223	2021-12-02	11:20:00	40	11	4	0	1	1	0	2
B	224	2021-12-02	11:31:00	24	0	0	0	0	0	0	2
B	225	2021-12-02	11:39:00	30	7	0	0	1	1	0	2
B	226	2021-12-02	11:43:00	43	14	0	0	1	1	0	2
B	227	2021-12-02	11:50:00	37	9	0	0	1	1	0	2
B	228	2021-12-02	12:54:00	30	11	0	0	1	1	0	2
B	229	2021-12-02	12:55:00	36	5	0	0	1	1	0	2
B	230	2021-12-02	12:57:00	8	0	0	0	0	0	0	2
B	231	2021-12-02	13:00:00	37	10	4	0	1	1	0	2
B	232	2021-12-02	13:20:00	28	0	0	0	0	0	0	2
B	233	2021-12-02	13:21:00	6	0	0	0	0	0	0	2
B	234	2021-12-02	13:25:00	40	12	0	0	1	1	0	2
B	235	2021-12-02	13:30:00	33	13	1	0	1	1	0	2
B	236	2021-12-02	13:40:00	27	2	0	0	1	1	0	2
B	237	2021-12-02	13:43:00	17	0	0	0	0	1	0	2
B	238	2021-12-02	13:50:00	31	9	0	0	1	1	0	2
B	239	2021-12-02	14:10:00	24	0	0	0	1	1	0	2
B	240	2021-12-02	14:30:00	40	18	0	0	1	1	0	2
B	241	2021-12-02	14:30:00	39	6	0	0	1	1	0	2
B	242	2021-12-02	14:40:00	15	0	0	0	0	0	1	2
B	243	2021-12-02	14:45:00	43	8	0	0	1	1	0	2
B	244	2021-12-02	14:58:00	39	8	1	0	0	1	0	2
B	245	2021-12-02	15:00:00	25	0	0	0	1	1	0	2
B	246	2021-12-02	15:10:00	36	15	1	0	1	1	0	2
B	247	2021-12-02	15:15:00	28	12	5	0	1	1	0	2
B	248	2021-12-02	15:20:00	32	12	0	0	1	1	0	2
B	249	2021-12-02	15:27:00	36	13	0	0	1	1	0	2
B	250	2021-12-02	15:40:00	22	0	0	0	1	1	0	2
B	251	2021-12-01	15:20:00	26	0	0	0	0	1	0	2
C	1	NA	NA	NA	NA	NA	NA	0	NA	NA	2
G	1	2022-01-26	09:00:00	151	32	10	18	20	1	0	2
G	2	2022-01-26	09:05:00	26	0	0	3	0	0	0	2
G	3	2022-01-26	09:10:00	73	12	10	7	11	1	0	2
G	4	2022-01-26	09:15:00	31	11	3	6	5	1	0	2
G	5	2022-01-26	09:20:00	14	0	0	0	0	0	0	2
G	6	2022-01-26	09:23:00	47	4	6	6	5	1	0	2
G	7	2022-01-26	09:25:00	28	0	0	0	0	0	0	2
G	8	2022-01-26	09:27:00	33	0	0	0	0	0	0	2
G	9	2022-01-26	09:30:00	24	0	0	0	0	0	0	2
G	10	2022-01-26	09:35:00	43	7	5	5	2	1	0	2
G	11	2022-01-26	09:36:00	27	7	1	0	2	1	0	2
G	12	2022-01-26	09:40:00	24	0	0	0	0	0	0	2
G	13	2022-01-26	09:45:00	83	31	13	7	7	1	0	2
G	14	2022-01-26	09:50:00	103	21	12	17	18	1	0	2
G	15	2022-01-26	09:55:00	53	7	7	6	8	1	0	2
G	16	2022-01-26	10:20:00	135	23	15	20	27	1	0	2
G	17	2022-01-26	10:25:00	20	0	0	1	0	0	0	2
G	18	2022-01-26	10:27:00	187	44	52	24	20	1	0	2
Q10	1	2022-01-07	10:55:00	61	17	9	5	7	1	0	2
Q10	2	2022-01-07	11:15:00	16	0	0	0	0	0	0	2
Q10	3	2022-01-07	11:20:00	25	0	0	0	0	0	0	2
Q10	4	2022-01-07	11:30:00	19	5	2	0	1	1	0	2
Q10	5	2022-01-07	11:40:00	28	0	0	0	0	0	0	2
Q10	6	2022-01-07	11:45:00	29	0	0	0	0	0	0	2
Q10	7	2022-01-07	11:50:00	59	18	6	5	2	1	0	2
Q10	8	2022-01-07	11:55:00	22	1	0	2	0	1	0	2
Q10	9	2022-01-07	12:00:00	36	11	2	3	2	1	0	2
Q10	10	2022-01-07	12:01:00	54	16	3	10	4	1	0	2
Q10	11	2022-01-07	12:05:00	48	14	7	7	5	1	0	2
Q10	12	2022-01-07	12:10:00	20	0	1	3	0	1	0	2
Q10	13	2022-01-07	13:50:00	30	0	0	0	0	0	0	2
Q10	14	2022-01-07	13:51:00	33	9	6	0	1	1	0	2
Q10	15	2022-01-07	13:55:00	7	0	0	0	0	0	0	2
Q10	16	2022-01-07	13:57:00	21	0	0	0	0	0	0	2
Q10	17	2022-01-07	13:59:00	54	15	6	6	5	1	0	2
Q10	18	2022-01-07	14:05:00	16	0	0	0	0	0	0	2
Q10	19	2022-01-07	14:06:00	19	0	0	0	0	0	0	2
Q10	20	2022-01-07	14:07:00	23	0	0	0	0	0	0	2
Q10	21	2022-01-07	14:08:00	33	0	0	0	0	0	0	2
Q10	22	2022-01-07	14:10:00	11	0	0	0	0	0	0	2
Q10	23	2022-01-07	14:15:00	24	0	0	0	0	0	0	2
Q10	24	2022-01-07	14:18:00	69	27	6	6	6	1	0	2
Q10	25	2022-01-07	14:20:00	53	17	3	5	4	1	0	2
Q10	26	2022-01-07	14:21:00	25	0	0	0	0	0	0	2
Q10	27	2022-01-07	14:28:00	14	0	0	0	0	0	0	2
Q10	28	2022-01-07	14:30:00	33	0	0	0	0	0	0	2
Q10	29	2022-01-07	14:45:00	28	0	0	0	0	0	0	2
Q10	30	2022-01-07	14:50:00	20	0	0	0	0	0	0	2
Q10	31	2022-01-07	14:51:00	20	0	0	0	0	0	0	2
Q10	32	2022-01-07	14:52:00	24	0	0	0	0	0	0	2
Q10	33	2022-01-07	14:55:00	61	20	6	10	9	1	0	2
Q10	34	2022-01-07	15:00:00	22	0	0	0	0	1	0	2
Q10	35	2022-01-08	11:00:00	25	0	0	0	0	0	0	2
Q10	36	2022-01-08	11:01:00	34	0	1	0	0	1	1	2
Q10	37	2022-01-08	12:40:00	20	0	0	2	0	0	0	2
Q10	38	2022-01-08	12:43:00	39	11	2	10	5	1	0	2
Q10	39	2022-01-08	12:45:00	66	11	6	10	4	1	0	2
Q10	40	2022-01-08	12:55:00	26	0	0	0	0	0	0	2
Q10	41	2022-01-08	13:05:00	33	0	1	0	0	1	0	2
Q10	42	2022-01-08	13:07:00	33	0	0	0	0	0	0	2
Q10	43	2022-01-08	13:20:00	30	4	0	5	0	1	0	2
Q10	44	2022-01-08	13:21:00	15	0	0	0	0	0	0	2
Q10	45	2022-01-08	13:25:00	25	0	0	0	0	0	0	2
Q10	46	2022-01-08	13:35:00	41	14	3	5	4	1	0	2
Q10	47	2022-01-08	13:47:00	28	0	0	0	0	0	0	2
Q10	48	2022-01-08	13:48:00	30	3	2	4	1	1	0	2
Q10	49	2022-01-08	13:50:00	17	0	0	0	0	0	0	2
Q10	50	2022-01-08	14:00:00	70	24	8	10	5	1	0	2
Q10	51	2022-01-08	14:01:00	21	5	0	4	1	1	1	2
Q10	52	2022-01-08	14:02:00	34	0	0	0	0	0	0	2
Q10	53	2022-01-08	14:03:00	25	0	0	0	0	0	0	2
Q10	54	2022-01-08	14:04:00	34	6	4	8	4	1	0	2
Q10	55	2022-01-08	14:15:00	18	0	2	0	1	1	0	2
Q10	56	2022-01-08	14:18:00	28	0	0	0	0	0	1	2
Q10	57	2022-01-08	14:20:00	33	0	0	0	0	0	0	2
Q10	58	2022-01-08	14:25:00	49	15	6	8	5	1	0	2
Q10	59	2022-01-08	14:30:00	30	0	0	0	0	0	0	2
Q10	60	2022-01-08	14:35:00	17	0	0	0	0	0	0	2
Q10	61	2022-01-08	14:40:00	28	0	0	0	0	0	0	2
Q10	62	2022-01-08	14:50:00	32	0	0	0	0	0	0	2
Q10	63	2022-01-08	15:00:00	32	0	0	0	0	0	0	2
Q10	64	2022-01-08	15:05:00	18	0	0	0	0	0	0	2
Q10	65	2022-01-08	15:05:00	38	0	0	0	0	0	1	2
Q10	66	2022-01-08	15:07:00	44	16	5	6	3	0	0	2
Q10	67	2022-01-08	15:15:00	15	0	0	0	0	0	0	2
Q10	68	2022-01-09	12:35:00	63	21	6	5	4	1	0	2
Q10	69	2022-01-09	12:40:00	16	0	0	0	0	0	0	2
Q10	70	2022-01-09	12:45:00	39	1	4	7	3	1	0	2
Q10	71	2022-01-09	12:50:00	48	22	3	8	4	1	0	2
Q10	72	2022-01-09	12:55:00	28	0	3	0	0	1	0	2
Q10	73	2022-01-09	12:57:00	38	5	0	3	0	1	0	2
Q10	74	2022-01-09	13:00:00	30	0	0	0	0	0	0	2
Q10	75	2022-01-09	13:10:00	52	10	4	9	5	1	0	2
Q10	76	2022-01-09	13:15:00	29	0	0	0	0	0	0	2
Q10	77	2022-01-09	13:18:00	25	0	0	0	0	0	0	2
Q10	78	2022-01-09	13:25:00	13	0	0	0	0	0	0	2
Q10	79	2022-01-09	13:28:00	35	12	8	6	5	1	0	2
Q10	80	2022-01-09	13:33:00	43	13	6	10	0	1	0	2
Q10	81	2022-01-09	13:40:00	31	0	0	0	0	0	0	2
Q10	82	2022-01-09	13:43:00	7	0	0	0	0	0	0	2
Q10	83	2022-01-09	13:50:00	76	18	10	7	6	1	0	2
Q10	84	2022-01-09	14:05:00	29	0	0	0	0	0	0	2
Q10	85	2022-01-09	14:15:00	36	11	6	5	2	1	0	2
Q10	86	2022-01-09	14:20:00	69	16	7	11	6	1	0	2
Q10	87	2022-01-09	14:25:00	30	5	5	3	2	1	0	2
Q10	88	2022-01-09	14:35:00	29	0	0	0	0	0	0	2
Q10	89	2022-01-09	14:37:00	18	0	0	0	0	0	0	2
Q10	90	2022-01-09	14:40:00	54	11	6	7	4	1	0	2
Q10	91	2022-01-09	14:42:00	28	2	2	0	0	1	0	2
Q10	92	2022-01-09	14:45:00	19	0	0	0	0	0	0	2
Q10	93	2022-01-09	14:47:00	28	6	3	3	3	1	0	2
Q10	94	2022-01-09	14:59:00	28	0	0	0	0	0	0	2
Q10	95	2022-01-09	15:00:00	19	0	0	0	0	0	0	2
Q10	96	2022-01-09	15:10:00	41	8	5	10	5	1	0	2
Q10	97	2022-01-09	15:15:00	45	17	4	5	1	1	0	2
Q10	98	2022-01-09	15:18:00	26	0	0	0	0	0	0	2
Q10	99	2022-01-09	15:20:00	26	0	0	0	0	0	0	2
Q10	100	2022-01-09	15:25:00	29	0	0	0	0	0	0	2
Q10	101	2022-01-09	15:27:00	27	0	0	0	0	0	0	2
Q10	102	2022-01-09	15:35:00	17	0	0	0	0	0	0	2
Q10	103	2022-01-09	15:40:00	21	0	0	0	0	0	0	2
Q10	104	2022-01-08	13:30:00	28	0	0	0	0	0	0	2
Q24	1	2022-01-07	07:27:00	35	0	0	0	0	0	0	2
Q24	2	2022-01-07	08:20:00	33	11	7	0	1	1	0	2
Q24	3	2022-01-07	08:30:00	22	0	0	0	0	0	0	2
Q24	4	2022-01-07	08:45:00	70	11	10	9	6	1	0	2
Q24	5	2022-01-08	07:45:00	32	8	4	1	1	1	0	2
Q24	6	2022-01-08	07:55:00	51	19	8	3	2	1	0	2
Q24	7	2022-01-08	08:00:00	49	14	5	5	4	1	0	2
Q24	8	2022-01-08	08:05:00	14	0	0	0	0	0	0	2
Q24	9	2022-01-08	08:16:00	29	3	3	0	1	1	0	2
Q24	10	2022-01-08	08:30:00	109	26	15	10	7	1	0	2
Q24	11	2022-01-08	08:50:00	36	0	0	0	0	0	0	2
Q24	12	2022-01-09	08:10:00	61	11	3	10	4	1	0	2
Q24	13	2022-01-09	08:40:00	38	0	2	0	0	1	0	2
Q24	14	2022-01-09	08:50:00	24	0	0	0	0	0	0	2
Q24	15	2022-01-09	08:55:00	43	0	0	0	0	1	0	2
Q24	16	2022-01-09	09:00:00	36	0	0	0	0	0	0	2
Q24	17	2022-01-09	09:05:00	43	1	0	0	0	1	0	2
Q24	18	2022-01-09	09:10:00	15	0	0	0	0	1	0	2
Q24	19	2022-01-09	09:15:00	70	13	10	8	5	1	0	2
Q24	20	2022-01-10	08:35:00	35	0	0	0	0	0	0	2
Q24	21	2022-01-10	08:38:00	17	0	0	0	0	0	0	2
Q24	22	2022-01-10	08:50:00	21	0	0	0	0	0	0	2
Q24	23	2022-01-10	08:55:00	83	22	14	9	6	1	0	2
Q24	24	2022-01-10	09:05:00	38	0	0	0	0	0	0	2
Q24	25	2022-01-10	09:07:00	8	0	0	0	0	0	0	2
Q24	26	2022-01-10	09:15:00	35	0	0	0	0	0	0	2
Q24	27	2022-01-10	09:20:00	29	0	0	0	1	1	0	2
Q24	28	2022-01-10	09:22:00	24	0	0	0	0	0	0	2
Q24	29	2022-01-10	09:25:00	44	9	0	0	1	1	0	2
Q24	30	2022-01-10	09:30:00	19	0	0	0	0	0	0	2
Q24	31	2022-01-10	09:40:00	43	0	0	0	0	0	0	2
Q24	32	2022-01-10	09:59:00	39	0	0	0	0	0	0	2
Q24	33	2022-01-10	10:08:00	24	0	0	0	0	0	0	2
Q24	34	2022-01-13	12:55:00	72	22	7	9	4	1	0	2
Q24	35	2022-01-13	13:10:00	49	12	2	3	4	1	0	2
Q24	36	2022-01-20	18:49:00	29	0	0	3	3	1	1	2
Q24	37	2022-01-21	18:00:00	31	5	2	3	3	1	0	2
Q24	38	2022-01-21	18:05:00	25	0	0	0	0	0	0	2
Q24	39	2022-01-21	18:55:00	29	0	0	0	0	0	0	2
Q24	40	2022-01-21	19:11:00	27	0	0	0	0	0	0	2
Q24	41	2022-01-22	17:35:00	113	23	16	15	9	1	0	2
Q24	42	2022-01-22	17:50:00	38	0	0	3	0	0	0	2
Q24	43	2022-01-22	18:20:00	80	17	14	5	7	1	0	2
Q24	44	2022-01-22	18:25:00	15	0	0	0	0	0	0	2
Q24	45	2022-01-25	08:00:00	36	0	0	0	0	0	0	2
Q24	46	2022-01-25	08:05:00	89	9	10	13	12	1	0	2
Q24	47	2022-01-25	08:06:00	96	14	15	10	11	1	0	2
Q24	48	2022-01-25	08:25:00	41	0	0	3	4	1	0	2
Q24	49	2022-01-25	08:30:00	100	22	19	12	13	1	0	2
Q24	50	2022-01-25	08:40:00	34	0	0	0	0	0	0	2
Q24	51	2022-01-25	09:10:00	37	0	0	0	0	0	0	2
Q24	52	2022-01-25	09:12:00	99	15	17	10	9	1	0	2
Q3	1	2021-12-10	14:40:00	26	0	0	0	0	0	0	2
Q3	2	2021-12-10	15:17:00	37	0	0	0	0	0	0	2
Q3	3	2021-12-10	15:19:00	27	0	0	0	0	0	0	2
Q3	4	2021-12-10	15:30:00	27	6	0	0	1	1	0	2
Q3	5	2021-12-10	15:45:00	16	0	0	0	0	0	0	2
Q3	6	2021-12-10	15:50:00	16	0	0	0	0	0	0	2
Q3	7	2021-12-13	09:25:00	39	0	0	0	0	0	0	2
Q3	8	2021-12-13	09:28:00	32	5	3	0	1	1	0	2
Q3	9	2021-12-13	09:31:00	12	0	0	0	1	1	0	2
Q3	10	2021-12-13	09:40:00	26	0	0	0	1	1	0	2
Q3	11	2021-12-13	09:41:00	30	8	2	0	0	1	0	2
Q3	12	2021-12-13	09:50:00	32	0	0	0	0	0	0	2
Q3	13	2021-12-13	09:55:00	32	0	3	0	0	0	0	2
Q3	14	2021-12-13	10:05:00	21	0	0	0	0	0	0	2
Q3	15	2021-12-13	10:06:00	33	11	1	0	1	1	0	2
Q3	16	2021-12-13	10:10:00	25	0	0	0	0	0	0	2
Q3	17	2021-12-13	10:15:00	40	10	0	0	1	1	0	2
Q3	18	2021-12-13	10:18:00	32	0	0	0	0	0	0	2
Q3	19	2021-12-13	10:25:00	13	0	0	0	0	0	0	2
Q3	20	2021-12-13	10:30:00	38	8	6	2	1	1	0	2
Q3	21	2021-12-13	10:35:00	26	0	0	0	0	0	0	2
Q3	22	2021-12-13	10:35:00	4	0	0	0	0	0	0	2
Q3	23	2021-12-13	10:36:00	25	0	0	0	0	0	0	2
Q3	24	2021-12-13	10:38:00	29	0	0	0	0	0	0	2
Q3	25	2021-12-13	10:40:00	29	9	0	0	1	1	0	2
Q3	26	2021-12-13	10:43:00	30	0	0	0	0	0	0	2
Q3	27	2021-12-13	10:50:00	28	0	0	0	0	0	0	2
Q3	28	2021-12-13	10:55:00	21	0	0	0	0	0	0	2
Q3	29	2021-12-13	10:57:00	34	6	3	1	1	1	0	2
Q3	30	2021-12-13	10:59:00	32	1	1	0	0	1	0	2
Q3	31	2021-12-13	11:02:00	43	15	33	0	1	1	0	2
Q3	32	2021-12-13	11:05:00	28	11	0	0	1	1	0	2
Q3	33	2021-12-13	11:07:00	37	15	2	5	4	1	0	2
Q3	34	2021-12-13	11:15:00	37	9	6	2	1	1	0	2
Q3	35	2021-12-13	11:20:00	23	6	0	0	1	1	0	2
Q3	36	2021-12-13	11:21:00	28	4	0	0	0	1	0	2
Q3	37	2021-12-13	11:30:00	32	6	0	0	1	1	0	2
Q3	38	2021-12-13	11:35:00	29	0	0	0	0	0	0	2
Q3	39	2021-12-13	11:36:00	26	6	0	0	0	1	0	2
Q3	40	2021-12-13	11:45:00	32	12	0	0	1	1	0	2
Q3	41	2021-12-13	11:55:00	22	0	0	0	0	0	0	2
Q3	42	2021-12-13	12:00:00	25	0	0	0	0	0	0	2
Q3	43	2021-12-13	12:15:00	8	0	0	0	1	1	0	2
Q3	44	2021-12-13	12:16:00	35	7	0	0	1	1	0	2
Q3	45	2021-12-13	12:17:00	34	10	0	0	0	1	0	2
Q3	46	2021-12-13	13:30:00	29	9	0	0	1	1	0	2
Q3	47	2021-12-13	13:45:00	7	0	0	0	0	0	0	2
Q3	48	2021-12-13	13:46:00	35	12	0	0	0	1	0	2
Q3	49	2021-12-13	13:48:00	34	0	0	0	0	1	0	2
Q3	50	2021-12-13	14:00:00	36	5	0	0	0	1	0	2
Q3	51	2021-12-13	14:02:00	27	5	1	1	2	1	0	2
Q3	52	2021-12-13	14:45:00	30	6	2	0	0	1	0	2
Q3	53	2021-12-13	14:51:00	24	4	0	0	0	1	0	2
Q5	1	2021-12-18	14:20:00	48	12	3	0	1	1	0	2
Q5	2	2021-12-18	14:21:00	31	0	0	0	0	0	0	2
Q5	3	2021-12-18	14:30:00	28	9	0	0	0	1	0	2
Q5	4	2021-12-18	15:00:00	39	5	6	5	3	1	0	2
Q7	1	2021-12-19	11:40:00	29	0	0	0	0	0	0	2
Q7	2	2021-12-19	13:35:00	14	0	0	0	0	0	0	2
Q7	3	2021-12-19	14:00:00	31	0	0	0	0	0	0	2
Q7	4	2021-12-19	14:05:00	46	13	5	2	3	1	0	2
Q7	5	2021-12-19	14:06:00	46	11	4	5	4	1	0	2
Q7	6	2021-12-19	14:30:00	18	1	0	0	1	1	0	2
Q7	7	2021-12-19	14:55:00	31	0	0	0	0	0	0	2
Q7	8	2021-12-19	15:05:00	18	0	0	0	0	0	0	2
Q7	9	2021-12-19	15:15:00	31	0	0	0	0	0	0	2
Q7	10	2021-12-20	10:07:00	63	16	12	1	2	1	0	2
Q7	11	2021-12-20	10:27:00	29	10	1	1	1	1	0	2
Q7	12	2021-12-20	11:11:00	39	0	0	0	0	0	0	2
Q7	13	2021-12-20	11:21:00	33	8	3	3	1	1	0	2
Q7	14	2021-12-20	11:52:00	36	0	0	0	0	0	0	2
Q7	15	2021-12-20	12:05:00	61	13	7	4	4	1	0	2
Q7	16	2021-12-20	14:08:00	30	0	0	0	0	0	0	2
SYP	1	2022-01-07	09:35:00	37	0	0	1	0	0	1	2
B	1	2021-11-22	09:15:00	28	8	2	0	1	1	0	2
B	1	2021-12-07	09:05:00	37	9	7	0	1	1	0	2
B	1	2021-12-16	09:15:00	16	1	0	0	0	1	0	2
B	1	2021-12-21	09:34:00	0	0	0	0	0	0	0	2
B	2	2021-11-22	09:20:00	24	0	0	0	1	1	0	2
B	2	2021-12-07	09:08:00	35	7	0	0	1	1	0	2
B	2	2021-12-16	09:16:00	35	11	0	0	1	1	0	2
B	2	2021-12-21	09:35:00	26	10	3	0	1	1	0	2
B	2	2022-01-05	09:05:00	40	11	7	2	3	1	0	2
B	2	2022-01-12	08:05:00	54	10	9	3	3	1	0	2
B	2	2022-01-19	09:03:00	74	16	9	8	7	1	0	2
B	2	2022-01-25	10:55:00	98	18	11	10	9	1	0	2
B	2	2022-02-02	08:55:00	112	25	17	12	10	1	0	2
B	2	2022-02-09	09:05:00	113	25	18	17	11	1	0	2
B	2	2022-02-16	07:55:00	117	26	17	16	12	1	0	2
B	3	2021-11-22	09:30:00	15	0	0	0	0	1	0	2
B	3	2021-12-07	09:07:00	15	0	0	0	0	0	0	2
B	4	2021-11-22	09:37:00	34	0	0	0	1	1	0	2
B	4	2021-12-07	09:10:00	37	6	0	0	1	1	0	2
B	4	2021-12-16	09:17:00	39	6	0	0	0	1	0	2
B	4	2021-12-21	09:36:00	39	5	2	0	0	1	0	2
B	4	2022-01-05	09:06:00	38	9	2	0	0	1	0	2
B	4	2022-01-12	08:08:00	38	7	2	1	1	1	0	2
B	4	2022-01-19	09:07:00	38	10	1	2	2	1	0	2
B	4	2022-01-25	10:58:00	38	10	4	2	2	1	0	2
B	4	2022-02-02	09:00:00	44	6	6	3	3	1	0	2
B	4	2022-02-09	09:06:00	44	5	7	2	2	1	0	2
B	4	2022-02-16	07:58:00	44	4	4	4	4	1	0	2
B	5	2021-11-22	09:44:00	25	0	0	0	0	1	0	2
B	5	2021-12-07	09:12:00	25	0	0	0	0	0	0	2
B	6	2021-11-22	09:55:00	31	0	0	0	0	0	0	2
B	7	2021-11-22	10:08:00	26	1	0	0	1	1	0	2
B	7	2021-12-07	09:18:00	33	12	0	0	1	1	0	2
B	7	2021-12-16	09:22:00	33	8	3	0	0	1	0	2
B	7	2021-12-21	09:38:00	33	3	2	0	0	1	0	2
B	7	2022-01-05	09:08:00	33	0	1	0	0	1	0	2
B	7	2022-01-12	08:10:00	33	1	0	0	0	1	0	2
B	7	2022-01-19	09:10:00	33	0	0	0	0	0	0	2
B	8	2021-11-22	10:18:00	30	0	0	0	0	1	0	2
B	8	2021-12-07	09:23:00	28	0	0	0	0	0	0	2
B	9	2021-11-22	10:30:00	11	0	0	0	0	0	0	2
B	10	2021-11-22	10:35:00	25	0	0	0	1	1	0	2
B	10	2021-12-07	09:35:00	34	10	0	0	1	1	0	2
B	10	2021-12-16	09:29:00	31	11	0	0	1	1	0	2
B	10	2021-12-21	09:45:00	32	8	2	0	1	1	0	2
B	10	2022-01-05	09:10:00	33	0	0	0	0	0	0	2
B	11	2021-11-22	11:01:00	35	10	0	0	1	1	0	2
B	11	2021-12-07	09:40:00	27	0	0	0	0	0	0	2
B	12	2021-11-22	11:15:00	30	0	0	0	0	1	0	2
B	12	2021-12-07	09:50:00	31	0	0	0	0	1	0	2
B	12	2021-12-16	09:39:00	27	0	0	0	0	0	0	2
B	13	2021-11-22	11:27:00	31	8	0	0	1	1	0	2
B	13	2021-12-07	09:48:00	39	14	1	0	0	1	0	2
B	13	2021-12-16	09:35:00	37	11	4	0	0	1	0	2
B	13	2021-12-21	09:50:00	40	11	4	0	0	1	0	2
B	13	2022-01-05	09:15:00	39	2	1	0	0	1	1	2
B	13	2022-01-12	08:15:00	38	0	0	0	0	0	1	2
B	14	2021-11-22	11:27:00	25	1	0	0	1	1	0	2
B	14	2021-12-07	09:47:00	25	0	0	0	0	0	0	2
B	15	2021-11-22	11:43:00	23	2	0	0	1	1	0	2
B	15	2021-12-07	09:45:00	21	0	0	0	0	0	0	2
B	16	2021-11-22	12:45:00	36	1	0	0	1	1	0	2
B	16	2021-12-07	09:53:00	43	7	0	0	1	1	0	2
B	16	2021-12-16	09:40:00	43	10	0	0	1	1	0	2
B	16	2021-12-21	09:55:00	43	13	1	0	0	1	0	2
B	16	2022-01-05	09:25:00	52	12	5	2	1	1	0	2
B	16	2022-01-12	08:20:00	48	12	6	0	3	1	0	2
B	16	2022-01-19	09:15:00	71	15	8	0	5	1	0	2
B	16	2022-01-25	11:03:00	92	18	12	7	7	1	0	2
B	16	2022-02-02	09:05:00	120	25	18	5	7	1	0	2
B	16	2022-02-09	09:30:00	115	24	21	7	9	1	0	2
B	16	2022-02-16	08:05:00	122	16	23	11	11	1	0	2
B	17	2021-11-22	12:53:00	29	0	0	0	0	1	0	2
B	17	2021-12-07	09:56:00	28	0	0	0	0	0	0	2
B	18	2021-11-22	13:05:00	54	6	0	0	0	1	0	2
B	18	2021-12-07	10:02:00	16	0	0	0	0	0	0	2
B	19	2021-11-22	13:07:00	54	6	0	0	0	1	0	2
B	19	2021-12-07	10:04:00	48	5	1	0	1	1	0	2
B	19	2021-12-16	09:45:00	48	0	2	0	0	1	1	2
B	19	2021-12-21	10:00:00	48	0	3	0	0	0	1	2
B	20	2021-11-22	13:17:00	28	0	0	0	1	1	0	2
B	20	2021-12-07	09:58:00	40	6	0	0	1	1	0	2
B	20	2021-12-16	09:43:00	40	12	0	0	1	1	0	2
B	20	2021-12-21	09:59:00	40	12	0	0	0	1	0	2
B	20	2022-01-05	09:29:00	40	0	0	0	0	0	0	2
B	21	2021-11-22	13:20:00	46	2	0	0	0	1	0	2
B	21	2021-12-07	09:59:00	54	8	0	0	1	1	0	2
B	21	2021-12-16	09:42:00	54	13	1	0	1	1	0	2
B	21	2021-12-21	09:57:00	54	12	3	0	1	1	0	2
B	21	2022-01-05	09:28:00	54	14	6	1	2	1	0	2
B	21	2022-01-12	08:22:00	54	16	5	1	2	1	0	2
B	21	2022-01-19	09:20:00	54	16	8	1	2	1	0	2
B	21	2022-01-25	11:05:00	67	13	8	8	7	1	0	2
B	21	2022-02-02	09:10:00	102	8	11	6	9	1	0	2
B	21	2022-02-09	09:35:00	126	6	14	5	10	1	0	2
B	21	2022-02-16	08:10:00	142	15	15	5	12	1	0	2
B	22	2021-11-22	13:30:00	31	3	0	0	1	1	0	2
B	22	2021-12-07	10:10:00	33	10	0	0	1	1	0	2
B	22	2021-12-16	09:50:00	36	11	2	0	1	1	0	2
B	22	2021-12-21	10:01:00	36	15	4	0	0	1	0	2
B	22	2022-01-05	09:36:00	42	10	11	1	0	1	0	2
B	22	2022-01-12	08:25:00	42	5	9	4	2	1	0	2
B	22	2022-01-19	09:25:00	41	6	4	6	5	1	0	2
B	22	2022-01-25	11:10:00	50	7	3	8	6	1	0	2
B	22	2022-02-02	09:12:00	83	2	7	9	6	1	0	2
B	22	2022-02-16	08:15:00	88	9	8	10	6	1	0	2
B	23	2021-11-22	13:45:00	21	0	0	0	0	1	0	2
B	23	2021-12-07	10:15:00	31	5	0	0	1	1	0	2
B	23	2021-12-16	10:01:00	31	13	0	0	0	1	0	2
B	23	2021-12-21	10:16:00	31	15	0	0	1	1	0	2
B	23	2022-01-05	09:41:00	32	13	6	0	1	1	0	2
B	23	2022-01-12	08:32:00	36	10	7	0	1	1	0	2
B	23	2022-01-19	09:28:00	37	13	5	1	2	1	0	2
B	23	2022-01-25	11:11:00	34	11	3	3	4	1	0	2
B	23	2022-02-02	09:15:00	51	21	3	6	5	1	0	2
B	23	2022-02-09	09:43:00	52	18	6	4	5	1	0	2
B	23	2022-02-16	08:16:00	65	18	7	6	5	1	0	2
B	24	2021-11-22	13:50:00	26	0	0	0	1	1	0	2
B	24	2021-12-07	10:20:00	32	3	0	0	1	1	0	2
B	24	2021-12-16	09:55:00	31	5	0	0	1	1	0	2
B	24	2021-12-21	10:15:00	31	11	0	0	0	1	0	2
B	24	2022-01-05	09:40:00	32	0	0	0	0	0	0	2
B	25	2021-11-22	14:45:00	13	0	0	0	1	1	0	2
B	25	2021-12-07	10:35:00	18	0	0	0	1	1	0	2
B	25	2021-12-16	10:05:00	18	0	0	0	1	1	0	2
B	25	2021-12-21	10:18:00	19	0	0	0	1	1	0	2
B	25	2022-01-05	09:50:00	22	0	0	0	1	1	0	2
B	25	2022-01-12	08:40:00	23	0	0	0	1	1	0	2
B	25	2022-01-19	09:35:00	23	0	0	0	1	1	0	2
B	25	2022-01-25	11:20:00	23	0	0	0	1	1	0	2
B	25	2022-02-02	09:30:00	23	0	0	0	1	1	0	2
B	25	2022-02-09	09:50:00	23	0	0	0	0	0	0	2
B	26	2021-11-23	10:03:00	34	8	0	0	1	1	0	2
B	26	2021-12-09	11:51:00	34	8	3	0	1	1	0	2
B	26	2021-12-16	15:10:00	34	8	3	0	1	1	0	2
B	26	2021-12-21	14:01:00	34	7	3	0	1	1	0	2
B	26	2022-01-05	13:10:00	55	13	5	3	2	1	0	2
B	26	2022-01-12	12:30:00	61	16	8	2	2	1	0	2
B	26	2022-01-19	12:55:00	84	21	13	5	1	1	0	2
B	26	2022-01-25	15:05:00	105	22	15	7	9	1	0	2
B	26	2022-02-02	13:20:00	154	35	16	9	13	1	0	2
B	26	2022-02-09	14:10:00	163	45	16	12	13	1	0	2
B	26	2022-02-16	11:10:00	180	30	19	14	11	1	0	2
B	27	2021-11-23	10:57:00	24	2	0	0	1	1	0	2
B	27	2021-12-09	11:40:00	24	4	0	0	1	1	0	2
B	27	2021-12-16	14:50:00	24	6	0	0	1	1	0	2
B	27	2021-12-21	13:51:00	24	7	0	0	1	1	0	2
B	27	2022-01-05	13:00:00	24	5	0	1	0	1	0	2
B	27	2022-01-12	11:28:00	24	4	0	0	0	1	0	2
B	27	2022-01-19	12:47:00	23	0	0	0	0	0	0	2
B	28	2021-11-23	10:59:00	36	10	0	0	1	1	0	2
B	28	2021-12-09	11:41:00	36	10	2	0	1	1	0	2
B	28	2021-12-16	14:52:00	35	8	2	0	1	1	0	2
B	28	2021-12-21	13:52:00	35	5	0	0	0	1	0	2
B	28	2022-01-05	13:02:00	34	4	0	1	0	1	0	2
B	28	2022-01-12	11:30:00	34	1	0	1	0	1	0	2
B	28	2022-01-19	12:48:00	34	0	0	1	0	0	0	2
B	29	2021-11-23	11:01:00	38	10	0	0	0	1	0	2
B	29	2021-12-09	11:42:00	38	7	0	0	0	1	0	2
B	29	2021-12-16	14:50:00	37	3	0	0	0	1	0	2
B	29	2021-12-21	13:50:00	36	2	0	0	0	1	0	2
B	29	2022-01-05	13:06:00	37	0	0	0	0	0	0	2
B	30	2021-11-23	11:10:00	41	9	0	0	0	1	0	2
B	30	2021-12-09	11:43:00	41	16	1	0	1	1	0	2
B	30	2021-12-16	14:55:00	41	13	1	0	1	1	0	2
B	30	2021-12-21	13:53:00	41	10	1	0	0	1	0	2
B	30	2022-01-05	13:04:00	41	2	1	0	0	1	0	2
B	30	2022-01-12	11:31:00	41	0	0	0	0	0	0	2
B	31	2021-11-23	11:30:00	26	0	0	0	0	1	0	2
B	31	2021-12-09	11:33:00	22	0	0	0	0	0	0	2
B	32	2021-11-23	11:35:00	38	0	0	0	0	1	0	2
B	32	2021-12-09	11:31:00	39	0	0	0	0	0	0	2
B	33	2021-11-23	11:35:00	26	0	0	0	0	1	0	2
B	33	2021-12-09	11:30:00	26	0	0	0	0	0	0	2
B	34	2021-11-23	12:40:00	18	0	0	0	1	1	0	2
B	34	2021-12-09	11:20:00	24	0	0	0	0	0	0	2
B	35	2021-11-23	12:45:00	35	0	0	0	0	1	0	2
B	35	2021-12-09	11:18:00	35	0	0	0	0	0	0	2
B	36	2021-11-23	13:05:00	35	13	0	0	1	1	0	2
B	36	2021-12-09	11:06:00	35	11	1	0	0	1	0	2
B	36	2021-12-16	14:34:00	35	8	1	0	0	1	0	2
B	36	2021-12-21	13:40:00	34	1	1	0	0	1	0	2
B	36	2022-01-05	12:51:00	34	0	1	0	0	0	0	2
B	37	2021-11-23	13:05:00	38	10	0	0	1	1	0	2
B	37	2021-12-09	11:05:00	39	15	4	0	1	1	0	2
B	37	2021-12-16	14:32:00	41	14	7	0	0	1	0	2
B	37	2021-12-21	13:37:00	41	12	8	0	1	1	0	2
B	37	2022-01-05	12:50:00	53	16	8	2	1	1	0	2
B	37	2022-01-12	11:18:00	56	16	7	6	4	1	0	2
B	37	2022-01-19	12:40:00	73	20	5	12	2	1	0	2
B	37	2022-01-25	14:24:00	76	24	5	11	5	1	0	2
B	37	2022-02-02	13:05:00	98	22	17	8	6	1	0	2
B	37	2022-02-09	13:40:00	98	23	20	5	6	1	0	2
B	37	2022-02-16	11:00:00	98	21	21	7	5	1	0	2
B	38	2021-11-23	13:15:00	28	7	1	0	0	1	1	2
B	38	2021-12-09	11:08:00	25	0	0	0	0	0	1	2
B	39	2021-11-23	13:15:00	23	7	0	0	1	1	0	2
B	39	2021-12-09	11:07:00	23	5	1	0	1	1	0	2
B	39	2021-12-16	14:35:00	23	6	1	0	0	1	0	2
B	39	2021-12-21	13:41:00	23	5	1	0	0	1	0	2
B	39	2022-01-05	12:53:00	23	0	2	0	0	1	0	2
B	39	2022-01-12	11:24:00	23	0	0	0	0	0	0	2
B	40	2021-11-23	13:30:00	27	10	0	0	1	1	0	2
B	40	2021-12-09	11:09:00	26	12	1	0	1	1	0	2
B	40	2021-12-16	14:36:00	25	13	1	1	1	1	0	2
B	40	2021-12-21	13:43:00	30	9	4	0	1	1	0	2
B	40	2022-01-05	12:55:00	40	12	7	2	2	1	0	2
B	40	2022-01-12	11:21:00	49	20	6	4	1	1	0	2
B	40	2022-01-19	12:42:00	51	22	7	7	2	1	0	2
B	40	2022-01-25	14:25:00	68	21	8	7	6	1	0	2
B	40	2022-02-02	13:10:00	99	26	11	7	7	1	0	2
B	40	2022-02-09	13:45:00	97	15	19	5	7	1	0	2
B	40	2022-02-16	11:01:00	112	19	18	7	7	1	0	2
B	41	2021-11-23	13:35:00	35	3	0	0	1	1	0	2
B	41	2021-12-09	11:10:00	30	8	0	0	1	1	0	2
B	41	2021-12-16	14:38:00	18	3	0	0	1	1	0	2
B	41	2021-12-21	13:44:00	36	14	0	0	0	1	0	2
B	41	2022-01-05	12:56:00	34	0	0	0	0	0	0	2
B	42	2021-11-23	13:35:00	33	4	0	0	1	1	0	2
B	42	2021-12-09	11:15:00	30	6	0	0	0	1	0	2
B	42	2021-12-16	14:45:00	31	2	0	0	0	1	0	2
B	42	2021-12-21	13:45:00	26	1	0	0	0	1	0	2
B	42	2022-01-05	12:58:00	31	0	0	0	0	0	0	2
B	43	2021-11-23	13:45:00	39	5	0	0	1	1	0	2
B	43	2021-12-09	10:59:00	40	4	0	0	1	1	0	2
B	43	2021-12-16	14:30:00	40	5	1	0	0	1	0	2
B	43	2021-12-21	13:35:00	40	10	1	0	1	1	0	2
B	43	2022-01-05	12:46:00	43	11	6	0	1	1	0	2
B	43	2022-01-12	11:16:00	43	15	6	1	1	1	0	2
B	43	2022-01-19	12:38:00	43	17	7	1	2	1	0	2
B	43	2022-01-25	14:22:00	43	15	6	6	4	1	0	2
B	43	2022-02-02	13:01:00	67	15	6	3	6	1	0	2
B	43	2022-02-09	13:33:00	63	18	11	4	5	1	0	2
B	43	2022-02-16	10:56:00	70	25	7	5	4	1	0	2
B	44	2021-11-23	13:55:00	26	0	0	0	0	0	1	2
B	45	2021-11-23	13:55:00	30	3	0	0	1	1	0	2
B	45	2021-12-09	10:49:00	31	7	0	0	1	1	0	2
B	45	2021-12-16	14:28:00	31	8	1	0	0	1	0	2
B	45	2021-12-21	13:33:00	32	6	4	0	1	1	0	2
B	45	2022-01-05	12:45:00	40	13	7	1	0	1	0	2
B	45	2022-01-12	11:15:00	39	9	2	0	1	1	0	2
B	45	2022-01-19	12:35:00	40	3	2	3	0	1	0	2
B	45	2022-01-25	14:20:00	39	0	2	2	0	0	0	2
B	46	2021-11-23	14:05:00	35	0	0	0	0	0	0	2
B	47	2021-11-23	14:15:00	36	0	0	0	1	1	0	2
B	47	2021-12-09	10:47:00	36	0	0	0	0	0	1	2
B	48	2021-11-23	14:20:00	36	5	0	0	0	1	0	2
B	48	2021-12-09	10:45:00	40	10	1	0	1	1	0	2
B	48	2021-12-16	14:20:00	34	6	2	0	1	1	0	2
B	48	2021-12-21	13:30:00	35	7	3	1	1	1	0	2
B	48	2022-01-05	12:40:00	42	17	6	0	1	1	0	2
B	49	2021-11-23	14:40:00	20	2	0	0	1	1	0	2
B	49	2021-12-09	10:36:00	21	5	0	0	0	1	0	2
B	49	2021-12-16	14:14:00	21	2	1	0	0	1	0	2
B	49	2021-12-21	13:22:00	21	0	1	0	0	1	0	2
B	49	2022-01-05	12:37:00	20	0	1	0	0	0	0	2
B	50	2021-11-23	14:40:00	14	0	0	0	0	1	0	2
B	50	2021-12-09	10:37:00	13	0	0	0	0	0	0	2
B	51	2021-11-23	15:05:00	42	9	0	0	1	1	0	2
B	51	2021-12-09	10:38:00	45	8	1	0	1	1	0	2
B	51	2021-12-16	14:10:00	49	7	2	0	1	1	0	2
B	51	2021-12-21	13:21:00	49	11	2	0	1	1	0	2
B	51	2022-01-05	12:35:00	51	11	11	1	3	1	0	2
B	51	2022-01-12	11:05:00	70	16	9	5	4	1	0	2
B	51	2022-01-19	12:30:00	104	18	14	8	6	1	0	2
B	51	2022-01-25	14:10:00	118	27	17	10	10	1	0	2
B	51	2022-02-02	12:50:00	122	36	26	12	6	1	0	2
B	51	2022-02-09	13:25:00					0	1	0	2
B	51	2022-02-16	10:50:00	127	21	24	16	16	1	0	2
B	52	2021-11-23	15:10:00	37	9	0	0	0	1	0	2
B	52	2021-12-09	10:35:00	36	3	0	0	0	1	0	2
B	52	2021-12-16	14:08:00	34	2	0	0	0	1	0	2
B	52	2021-12-21	13:20:00	33	0	0	0	0	0	0	2
B	53	2021-11-23	15:15:00	33	12	1	0	0	1	0	2
B	53	2021-12-09	10:30:00	33	7	2	0	0	1	0	2
B	53	2021-12-16	14:01:00	31	3	1	0	0	1	0	2
B	53	2021-12-21	13:15:00	31	0	2	0	0	1	0	2
B	53	2022-01-05	12:34:00	30	0	2	0	0	0	0	2
B	54	2021-11-23	15:25:00	49	14	0	0	0	1	0	2
B	54	2021-12-09	10:31:00	49	1	2	0	1	1	0	2
B	54	2021-12-16	14:03:00	37	0	0	0	0	0	0	2
B	55	2021-11-23	15:30:00	33	7	0	0	1	1	0	2
B	55	2021-12-09	10:32:00	33	8	0	0	1	1	0	2
B	55	2021-12-16	14:04:00	0	0	0	0	0	0	0	2
B	56	2021-11-23	15:45:00	39	7	0	0	1	1	0	2
B	56	2021-12-09	10:28:00	40	11	0	0	1	1	0	2
B	56	2021-12-16	13:59:00	41	11	1	0	1	1	0	2
B	56	2021-12-21	13:13:00	41	10	3	0	0	1	0	2
B	56	2022-01-05	12:28:00	54	15	11	0	1	1	0	2
B	56	2022-01-12	10:55:00	61	18	10	1	3	1	0	2
B	56	2022-01-19	12:25:00	60	20	6	6	5	1	0	2
B	56	2022-01-25	14:05:00	63	18	4	6	6	1	0	2
B	56	2022-02-02	12:46:00	73	19	12	9	5	1	0	2
B	56	2022-02-09	13:20:00	73	16	15	6	4	1	0	2
B	56	2022-02-16	10:46:00	73	6	17	5	1	1	0	2
B	57	2021-11-23	15:50:00	33	0	0	0	1	1	0	2
B	57	2021-12-09	10:25:00	36	11	0	0	1	1	0	2
B	57	2021-12-16	14:00:00	36	12	0	0	0	1	0	2
B	57	2021-12-21	13:10:00	34	8	1	0	0	1	0	2
B	57	2022-01-05	12:30:00	34	2	1	0	0	1	0	2
B	57	2022-01-12	11:00:00	35	0	0	0	0	0	0	2
B	58	2021-11-24	09:00:00	38	3	0	0	1	1	0	2
B	58	2021-12-09	09:30:00	39	14	1	0	1	1	0	2
B	58	2021-12-16	13:10:00	39	10	3	0	1	1	0	2
B	58	2021-12-21	12:35:00	39	10	7	0	1	1	0	2
B	58	2022-01-05	11:50:00	58	14	8	4	4	1	0	2
B	58	2022-01-12	10:10:00	90	24	9	9	7	1	0	2
B	58	2022-01-19	11:45:00	156	22	14	11	9	1	0	2
B	58	2022-01-25	13:25:00	175	27	21	8	12	1	0	2
B	58	2022-02-02	11:45:00	261	40	30	15	19	1	0	2
B	58	2022-02-09	12:30:00	261	61	31	18	21	1	0	2
B	58	2022-02-16	10:00:00	261	61	39	21	20	1	0	2
B	59	2021-11-24	09:05:00	31	7	2	0	1	1	0	2
B	59	2021-12-09	09:33:00	33	4	6	0	1	1	0	2
B	59	2021-12-16	13:11:00	33	5	6	1	2	1	0	2
B	59	2021-12-21	12:36:00	48	10	5	3	3	1	0	2
B	59	2022-01-05	11:51:00	100	17	11	7	3	1	0	2
B	59	2022-01-12	10:20:00	112	25	20	9	5	1	0	2
B	59	2022-01-19	11:50:00	142	29	21	10	8	1	0	2
B	59	2022-01-25	13:27:00	186	35	23	13	20	1	0	2
B	59	2022-02-02	12:00:00	269	34	33	15	27	1	0	2
B	59	2022-02-09	12:35:00	286	34	41	19	27	1	0	2
B	59	2022-02-16	10:05:00	288	44	45	14	26	1	0	2
B	60	2021-11-24	09:05:00	29	4	0	0	0	1	0	2
B	60	2021-12-09	09:35:00	29	0	0	0	0	1	0	2
B	60	2021-12-16	13:15:00	27	0	0	0	0	0	0	2
B	61	2021-11-24	09:10:00	23	4	0	0	1	1	0	2
B	61	2021-12-09	09:37:00	23	4	1	0	1	1	0	2
B	61	2021-12-16	13:16:00	23	1	4	0	1	1	0	2
B	61	2021-12-21	12:40:00	24	0	5	0	0	1	0	2
B	61	2022-01-05	11:55:00	23	0	1	3	4	1	0	2
B	61	2022-01-12	10:25:00	28	0	0	5	6	1	0	2
B	61	2022-01-19	11:55:00	52	0	0	4	1	1	0	2
B	61	2022-01-25	13:35:00	60	0	0	4	5	1	0	2
B	61	2022-02-02	12:05:00	72	7	0	4	5	1	0	2
B	61	2022-02-09	12:40:00	72	8	0	3	4	1	0	2
B	61	2022-02-16	10:10:00	69	8	0	2	3	1	0	2
B	62	2021-11-24	09:20:00	38	10	0	0	1	1	0	2
B	62	2021-12-09	09:38:00	39	12	0	0	0	1	0	2
B	62	2021-12-16	13:20:00	36	0	0	0	0	0	0	2
B	63	2021-11-24	09:25:00	42	0	0	0	1	1	0	2
B	63	2021-12-09	09:38:00	42	9	0	0	1	1	0	2
B	63	2021-12-16	13:19:00	40	4	0	0	1	1	0	2
B	63	2021-12-21	12:41:00	39	0	0	0	0	0	0	2
B	64	2021-11-24	09:35:00	31	8	0	0	1	1	0	2
B	64	2021-12-09	09:38:00	31	9	4	0	1	1	0	2
B	64	2021-12-16	13:21:00	32	11	5	0	0	1	0	2
B	64	2021-12-21	12:45:00	32	9	7	0	1	1	0	2
B	64	2022-01-05	11:57:00	58	19	3	6	4	1	0	2
B	64	2022-01-12	10:30:00	76	18	9	7	4	1	0	2
B	64	2022-01-19	11:57:00	119	23	18	9	7	1	0	2
B	64	2022-01-25	13:36:00	125	33	22	6	7	1	0	2
B	64	2022-02-02	12:07:00	155	38	24	10	14	1	0	2
B	64	2022-02-09	12:42:00	167	30	26	17	18	1	0	2
B	64	2022-02-16	10:15:00	172	46	27	17	19	1	0	2
B	65	2021-11-24	09:40:00	31	0	0	0	0	1	0	2
B	65	2021-12-09	09:39:00	29	0	0	0	0	0	0	2
B	66	2021-11-24	09:50:00	33	10	3	0	1	1	0	2
B	66	2021-12-09	09:40:00	29	0	3	0	0	0	0	2
B	67	2021-11-24	09:55:00	28	0	0	0	0	1	0	2
B	67	2021-12-09	09:46:00	24	0	0	0	0	0	0	2
B	68	2021-11-24	09:55:00	39	5	0	0	1	1	0	2
B	68	2021-12-09	09:45:00	39	9	2	0	1	1	0	2
B	68	2021-12-16	13:23:00	39	10	1	1	1	1	0	2
B	68	2021-12-21	12:46:00	39	10	3	1	1	1	0	2
B	68	2022-01-05	12:05:00	39	0	0	2	0	0	0	2
B	69	2021-11-24	10:10:00	30	3	0	0	1	1	0	2
B	69	2021-12-09	09:47:00	32	4	0	0	0	1	0	2
B	69	2021-12-16	13:27:00	30	2	0	0	0	1	0	2
B	69	2021-12-21	12:48:00	32	0	0	0	0	0	0	2
B	70	2021-11-24	10:15:00	43	0	0	0	0	1	0	2
B	70	2021-12-09	09:51:00	42	0	0	0	0	0	0	2
B	71	2021-11-24	10:20:00	24	10	4	0	0	1	0	2
B	71	2021-12-09	09:48:00	29	11	4	0	1	1	0	2
B	71	2021-12-16	13:31:00	30	12	4	2	3	1	0	2
B	71	2021-12-21	12:49:00	44	14	2	5	4	1	0	2
B	71	2022-01-05	12:08:00	76	14	13	7	2	1	0	2
B	71	2022-01-12	10:33:00	73	15	12	10	3	1	0	2
B	71	2022-01-19	12:05:00	75	16	12	10	2	1	0	2
B	71	2022-01-25	13:41:00	72	16	9	15	9	1	0	2
B	71	2022-02-02	12:15:00	106	20	10	12	10	1	0	2
B	71	2022-02-09	12:50:00	110	5	15	14	14	1	0	2
B	71	2022-02-16	10:20:00	113	8	18	12	13	1	0	2
B	72	2021-11-24	10:23:00	38	10	1	0	0	1	0	2
B	72	2021-12-09	09:50:00	38	4	1	0	0	1	0	2
B	72	2021-12-16	13:29:00	35	2	1	0	0	1	0	2
B	72	2021-12-21	12:50:00	36	0	1	0	0	0	0	2
B	73	2021-11-24	10:30:00	33	5	0	0	1	1	0	2
B	73	2021-12-09	09:51:00	34	9	2	0	1	1	0	2
B	73	2021-12-16	13:30:00	34	9	3	0	0	1	0	2
B	73	2021-12-21	12:52:00	33	12	4	0	0	1	0	2
B	73	2022-01-05	12:07:00	33	3	6	2	1	1	0	2
B	73	2022-01-12	10:38:00	33	0	1	7	0	0	0	2
B	74	2021-11-24	10:35:00	29	4	0	0	1	1	0	2
B	74	2021-12-09	09:54:00	29	0	0	0	0	0	0	2
B	75	2021-11-24	10:42:00	33	0	0	0	1	1	0	2
B	75	2021-12-09	09:56:00	38	0	0	0	1	1	0	2
B	75	2021-12-16	13:35:00	38	0	0	0	0	0	0	2
B	76	2021-11-24	10:50:00	33	12	0	0	0	1	0	2
B	76	2021-12-09	09:59:00	33	7	5	0	0	1	0	2
B	76	2021-12-16	13:40:00	31	0	5	0	0	1	0	2
B	76	2021-12-21	12:55:00	28	0	3	0	0	0	0	2
B	77	2021-11-24	10:50:00	31	0	0	0	1	1	0	2
B	77	2021-12-09	10:00:00	31	0	0	0	0	0	0	2
B	78	2021-11-24	10:55:00	19	0	0	0	0	0	0	2
B	79	2021-11-24	11:03:00	26	5	2	0	1	1	0	2
B	79	2021-12-09	10:05:00	27	5	3	0	0	1	0	2
B	79	2021-12-16	13:42:00	24	2	1	1	1	1	0	2
B	79	2021-12-21	12:59:00	22	0	1	0	0	1	0	2
B	79	2022-01-05	12:20:00	25	0	1	0	0	0	0	2
B	80	2021-11-24	11:04:00	41	10	6	0	1	1	0	2
B	80	2021-12-09	10:01:00	44	10	8	1	2	1	0	2
B	80	2021-12-16	13:41:00	51	11	9	2	1	1	0	2
B	80	2021-12-21	12:56:00	61	20	6	7	5	1	0	2
B	80	2022-01-05	12:12:00	193	27	22	13	4	1	0	2
B	80	2022-01-12	10:40:00	224	29	26	13	10	1	0	2
B	80	2022-01-19	12:07:00	309	57	28	14	14	1	0	2
B	80	2022-01-25	13:50:00	341	88	35	24	32	1	0	2
B	80	2022-02-02	12:30:00	416	72	80	33	41	1	0	2
B	80	2022-02-09	12:55:00	429	73	116	33	45	1	0	2
B	80	2022-02-16	10:30:00	440	105	116	33	35	1	0	2
B	81	2021-11-24	11:35:00	19	0	0	0	1	1	0	2
B	81	2021-12-09	10:15:00	20	0	0	0	1	1	0	2
B	81	2021-12-16	13:46:00	20	0	0	0	0	0	0	2
B	82	2021-11-24	11:40:00	35	10	0	0	1	1	0	2
B	82	2021-12-09	10:06:00	35	7	3	0	0	1	0	2
B	82	2021-12-16	13:44:00	4	0	0	0	0	0	0	2
B	83	2021-11-24	12:30:00	25	12	0	0	0	1	0	2
B	83	2021-12-09	10:16:00	25	12	1	0	1	1	0	2
B	83	2021-12-16	13:55:00	25	10	2	0	1	1	0	2
B	83	2021-12-21	13:01:00	24	9	3	0	1	1	0	2
B	83	2022-01-05	12:25:00	24	8	2	1	2	1	0	2
B	83	2022-01-12	10:48:00	38	14	1	2	2	1	0	2
B	83	2022-01-19	12:15:00	42	15	4	3	1	1	0	2
B	83	2022-01-25	13:57:00	44	13	6	3	3	1	0	2
B	83	2022-02-02	12:40:00	60	14	8	3	3	1	0	2
B	83	2022-02-09	13:15:00	60	17	6	4	2	1	0	2
B	83	2022-02-16	10:40:00	65	7	5	2	2	1	0	2
B	84	2021-11-24	12:40:00	26	10	0	0	0	1	0	2
B	84	2021-12-09	10:07:00	26	9	2	0	1	1	0	2
B	84	2021-12-16	13:45:00	28	8	3	0	0	1	0	2
B	84	2021-12-21	13:05:00	24	5	0	0	1	1	0	2
B	84	2022-01-05	12:26:00	29	0	5	4	3	1	0	2
B	84	2022-01-12	10:56:00	28	0	0	10	7	1	0	2
B	84	2022-01-19	12:20:00	34	0	0	8	7	1	0	2
B	84	2022-01-25	14:00:00	44	0	6	4	8	1	0	2
B	84	2022-02-02	12:45:00	46	3	0	5	6	1	0	2
B	84	2022-02-09	13:16:00	45	3	0	4	6	1	0	2
B	84	2022-02-16	10:45:00	42	3	0	3	4	1	0	2
B	85	2021-11-24	12:50:00	43	3	0	0	1	1	0	2
B	85	2021-12-09	10:15:00	46	10	0	0	1	1	0	2
B	85	2021-12-16	13:47:00	42	10	0	0	0	1	0	2
B	85	2021-12-21	13:07:00	44	15	0	0	0	1	0	2
B	85	2022-01-05	12:27:00	44	11	8	1	0	1	0	2
B	85	2022-01-12	10:53:00	44	0	0	0	0	0	0	2
B	86	2021-11-24	13:10:00	20	0	0	0	0	0	0	2
B	87	2021-11-24	13:45:00	19	0	0	0	0	1	0	2
B	87	2021-12-08	14:57:00	21	0	0	0	0	0	0	2
B	88	2021-11-24	13:55:00	33	3	0	0	0	1	0	2
B	88	2021-12-08	14:55:00	38	13	0	0	1	1	0	2
B	88	2021-12-17	11:50:00	39	13	0	0	1	1	0	2
B	88	2021-12-21	14:16:00	39	12	2	0	0	1	0	2
B	88	2022-01-04	11:41:00	43	15	9	0	1	1	0	2
B	88	2022-01-12	12:46:00	47	18	7	1	3	1	0	2
B	88	2022-01-19	13:11:00	74	25	5	6	5	1	0	2
B	88	2022-01-25	14:50:00	92	22	9	9	7	1	0	2
B	88	2022-02-02	13:35:00	114	19	21	8	6	1	0	2
B	88	2022-02-10	13:52:00	120	21	23	12	7	1	0	2
B	88	2022-02-16	11:30:00	127	32	22	13	4	1	0	2
B	89	2021-11-24	14:05:00	33	11	0	0	0	1	0	2
B	89	2021-12-08	14:51:00	35	9	3	0	1	1	0	2
B	89	2021-12-17	11:46:00	35	8	3	0	1	1	0	2
B	89	2021-12-21	14:20:00	37	7	5	0	1	1	0	2
B	89	2022-01-04	11:40:00	47	16	5	1	2	1	0	2
B	89	2022-01-12	12:48:00	55	19	6	5	5	1	0	2
B	89	2022-01-19	13:15:00	70	21	11	3	2	1	0	2
B	89	2022-01-25	14:45:00	90	22	14	3	7	1	0	2
B	89	2022-02-02	13:40:00	104	21	18	7	6	1	0	2
B	89	2022-02-10	13:51:00	0	0	0	0	0	0	0	2
B	90	2021-11-24	14:15:00	36	8	0	0	1	1	0	2
B	90	2021-12-08	14:50:00	35	8	0	0	1	1	0	2
B	90	2021-12-17	11:44:00	36	10	0	0	1	1	0	2
B	90	2021-12-21	14:21:00	37	7	0	0	1	1	0	2
B	90	2022-01-04	11:39:00	37	7	1	0	1	1	0	2
B	90	2022-01-12	12:53:00	37	7	1	0	1	1	0	2
B	90	2022-01-19	13:17:00	35	7	2	0	1	1	0	2
B	90	2022-01-25	14:44:00	36	5	1	1	2	1	0	2
B	90	2022-02-02	13:45:00	35	6	1	1	2	1	0	2
B	90	2022-02-10	13:50:00	36	6	9	1	2	1	0	2
B	90	2022-02-16	11:34:00	35	3	0	1	1	1	0	2
B	91	2021-11-24	14:45:00	39	13	0	0	0	1	0	2
B	91	2021-12-08	14:40:00	38	8	5	0	0	1	0	2
B	91	2021-12-17	11:42:00	40	5	5	0	1	1	0	2
B	91	2021-12-21	14:25:00	40	8	3	2	2	1	0	2
B	91	2022-01-04	11:35:00	44	7	0	5	2	1	0	2
B	91	2022-01-12	12:55:00	46	9	1	3	1	1	0	2
B	91	2022-01-19	13:19:00	46	7	3	5	0	1	0	2
B	91	2022-01-25	14:40:00	50	3	7	4	1	1	0	2
B	91	2022-02-02	13:46:00	45	1	6	5	1	1	0	2
B	91	2022-02-10	13:45:00	48	0	0	0	0	0	0	2
B	92	2021-11-24	15:05:00	27	2	0	0	0	1	0	2
B	92	2021-12-08	14:22:00	27	0	0	0	0	0	0	2
B	93	2021-11-24	15:10:00	17	0	0	0	0	1	0	2
B	93	2021-12-08	14:21:00	16	1	0	0	0	1	0	2
B	93	2021-12-17	11:35:00	16	0	0	0	0	0	0	2
B	94	2021-11-24	15:15:00	19	0	0	0	0	1	0	2
B	94	2021-12-08	14:20:00	19	0	0	0	0	0	0	2
B	95	2021-11-24	15:15:00	32	11	0	0	0	1	0	2
B	95	2021-12-08	14:24:00	31	14	2	0	0	1	0	2
B	95	2021-12-17	11:38:00	33	13	3	1	1	1	0	2
B	95	2021-12-21	14:31:00	35	13	5	1	0	1	0	2
B	95	2022-01-04	11:30:00	41	14	6	2	2	1	0	2
B	95	2022-01-12	12:59:00	67	10	12	1	3	1	0	2
B	95	2022-01-19	13:20:00	109	7	12	8	7	1	0	2
B	95	2022-01-25	14:35:00	154	4	14	5	10	1	0	2
B	95	2022-02-02	13:50:00	178	6	10	7	15	1	0	2
B	95	2022-02-10	13:41:00	178	16	9	4	15	1	0	2
B	95	2022-02-16	11:40:00	179	16	7	8	9	1	0	2
B	96	2021-11-24	15:20:00	34	3	0	0	0	1	0	2
B	96	2021-12-08	14:32:00	34	0	0	0	0	1	0	2
B	96	2021-12-17	11:30:00	32	0	0	0	0	0	0	2
B	97	2021-11-24	15:28:00	17	0	0	0	0	0	0	2
B	98	2021-11-24	15:35:00	17	0	0	0	1	1	0	2
B	98	2021-12-08	14:15:00	17	0	0	0	1	1	0	2
B	98	2021-12-17	11:23:00	18	0	0	0	1	1	0	2
B	98	2021-12-21	14:38:00	18	0	0	0	0	0	0	2
B	99	2021-11-26	09:10:00	48	7	0	0	1	1	0	2
B	99	2021-12-08	15:00:00	41	9	0	0	1	1	0	2
B	99	2021-12-17	11:54:00	35	4	0	0	1	1	0	2
B	99	2021-12-21	14:15:00	39	2	0	0	0	1	0	2
B	99	2022-01-04	11:45:00	43	2	1	0	1	1	0	2
B	99	2022-01-12	12:45:00	45	7	1	0	1	1	0	2
B	99	2022-01-19	13:10:00	46	5	2	0	0	1	0	2
B	99	2022-01-25	14:55:00	44	3	1	2	1	1	0	2
B	99	2022-02-02	13:30:00	42	3	0	2	1	1	0	2
B	99	2022-02-10	13:55:00	0	0	0	0	0	0	0	2
B	100	2021-11-26	09:30:00	29	10	0	0	0	1	0	2
B	100	2021-12-08	14:10:00	27	0	2	0	0	1	0	2
B	100	2021-12-17	11:20:00	24	0	0	0	0	0	0	2
B	101	2021-11-26	10:05:00	21	0	0	0	1	1	0	2
B	101	2021-12-08	14:05:00	21	0	0	0	0	1	0	2
B	101	2021-12-17	11:14:00	17	0	0	0	0	0	0	2
B	102	2021-11-26	10:15:00	44	6	0	0	1	1	0	2
B	102	2021-12-08	14:00:00	43	13	2	0	0	1	0	2
B	102	2021-12-17	11:10:00	42	3	2	0	1	1	0	2
B	102	2021-12-21	14:45:00	43	7	2	0	1	1	0	2
B	102	2022-01-04	11:15:00	43	13	1	2	2	1	0	2
B	102	2022-01-12	13:10:00	36	0	0	0	0	0	0	2
B	103	2021-11-26	10:19:00	11	0	0	0	0	0	0	2
B	104	2021-11-26	11:05:00	34	0	0	0	0	0	0	2
B	105	2021-11-26	11:55:00	33	7	0	0	1	1	0	2
B	105	2021-12-08	13:45:00	33	13	1	0	0	1	0	2
B	105	2021-12-17	11:00:00	33	12	3	0	0	1	0	2
B	105	2021-12-21	15:00:00	33	10	4	0	0	1	0	2
B	105	2022-01-04	11:05:00	33	3	2	2	1	1	0	2
B	105	2022-01-12	13:18:00	33	2	2	3	2	1	0	2
B	105	2022-01-19	13:40:00	32	1	2	4	3	1	0	2
B	105	2022-01-26	13:20:00	37	1	2	4	3	1	0	2
B	105	2022-02-02	14:10:00	41	4	2	5	5	1	0	2
B	105	2022-02-10	13:05:00	40	7	1	4	3	1	0	2
B	105	2022-02-16	11:55:00	39	1	1	5	1	1	0	2
B	106	2021-11-26	13:20:00	31	0	0	0	0	0	0	2
B	107	2021-11-26	13:45:00	29	0	0	0	0	1	0	2
B	107	2021-12-08	13:32:00	29	0	0	0	0	0	0	2
B	108	2021-11-26	13:50:00	31	9	3	0	1	1	0	2
B	108	2021-12-08	13:30:00	32	8	5	0	0	1	0	2
B	108	2021-12-17	10:47:00	33	0	0	0	0	0	0	2
B	109	2021-11-26	14:00:00	40	8	0	0	0	1	0	2
B	109	2021-12-08	13:17:00	43	1	0	0	0	1	0	2
B	109	2021-12-17	10:43:00	39	0	0	0	0	0	0	2
B	110	2021-11-26	14:03:00	46	4	0	0	1	1	0	2
B	110	2021-12-08	13:15:00	44	2	0	0	0	0	1	2
B	111	2021-11-26	14:18:00	48	7	0	0	1	1	0	2
B	111	2021-12-08	13:20:00	43	14	0	0	0	1	0	2
B	111	2021-12-17	10:41:00	47	14	1	0	1	1	0	2
B	111	2021-12-21	15:06:00	47	9	3	0	1	1	0	2
B	111	2022-01-04	10:50:00	47	12	6	0	1	1	0	2
B	111	2022-01-12	13:25:00	51	11	4	3	2	1	0	2
B	111	2022-01-19	13:50:00	52	9	4	5	3	1	0	2
B	111	2022-01-26	13:30:00	54	8	5	4	5	1	0	2
B	111	2022-02-02	14:17:00	73	2	9	5	6	1	0	2
B	111	2022-02-10	12:45:00	73	0	8	5	6	1	0	2
B	111	2022-02-16	12:05:00	73	1	9	6	4	1	0	2
B	112	2021-11-26	14:32:00	53	17	1	0	1	1	0	2
B	112	2021-12-08	13:00:00	53	16	6	0	0	1	0	2
B	112	2021-12-17	10:39:00	53	15	9	0	1	1	0	2
B	112	2021-12-21	15:10:00	52	9	10	0	0	1	1	2
B	112	2022-01-04	10:41:00	64	23	5	7	2	1	1	2
B	112	2022-01-12	13:30:00	84	15	6	11	9	1	1	2
B	112	2022-01-19	13:55:00	119	3	15	12	7	1	1	2
B	112	2022-01-26	13:40:00	140	8	21	14	8	1	1	2
B	112	2022-02-02	14:25:00	144	25	13	10	18	1	1	2
B	112	2022-02-10	12:40:00	156	26	19	20	21	1	1	2
B	112	2022-02-16	12:08:00	142	33	24	16	12	1	1	2
B	113	2021-11-26	14:42:00	20	0	0	0	0	0	1	2
B	114	2021-11-26	15:05:00	44	16	0	0	0	1	0	2
B	114	2021-12-08	12:55:00	44	5	0	0	0	1	0	2
B	114	2021-12-17	10:35:00	39	3	1	0	0	1	0	2
B	114	2021-12-21	15:30:00	38	3	1	0	0	1	0	2
B	114	2022-01-04	10:40:00	39	0	0	0	0	0	0	2
B	115	2021-11-26	15:28:00	32	7	3	0	1	1	0	2
B	115	2021-12-08	11:45:00	30	0	0	0	0	0	0	2
B	116	2021-11-27	09:05:00	46	15	0	0	1	1	0	2
B	116	2021-12-08	09:32:00	46	14	1	0	1	1	0	2
B	116	2021-12-17	09:05:00	45	12	5	0	0	1	0	2
B	116	2021-12-21	16:45:00	46	9	5	0	0	1	0	2
B	116	2022-01-04	09:30:00	45	4	5	0	0	1	0	2
B	116	2022-01-12	14:40:00	47	1	2	1	0	1	0	2
B	116	2022-01-19	14:50:00	43	0	1	0	0	0	0	2
B	117	2021-11-27	09:12:00	30	7	1	0	1	1	0	2
B	117	2021-12-08	09:30:00	30	0	1	0	0	0	0	2
B	118	2021-11-27	09:24:00	24	0	0	0	0	0	0	2
B	119	2021-11-27	10:31:00	28	3	0	0	1	1	0	2
B	119	2021-12-08	09:36:00	30	5	0	0	1	1	0	2
B	119	2021-12-17	09:15:00	29	5	1	0	0	1	0	2
B	119	2021-12-21	16:43:00	28	5	1	0	0	1	0	2
B	119	2022-01-04	09:38:00	30	1	0	0	0	1	0	2
B	119	2022-01-12	14:28:00	25	0	0	0	0	0	0	2
B	120	2021-11-27	10:32:00	35	0	0	0	1	1	0	2
B	120	2021-12-08	09:35:00	37	3	0	0	1	1	0	2
B	120	2021-12-17	09:17:00	36	8	0	0	1	1	0	2
B	120	2021-12-21	16:42:00	36	11	0	0	1	1	0	2
B	120	2022-01-04	09:39:00	36	9	1	0	0	1	0	2
B	120	2022-01-12	14:26:00	36	7	5	0	0	1	0	2
B	120	2022-01-19	14:45:00	36	4	5	0	0	1	0	2
B	120	2022-01-26	14:25:00	36	8	6	0	0	1	0	2
B	120	2022-02-02	15:10:00	36	2	1	0	0	1	0	2
B	120	2022-02-10	10:54:00	35	0	0	0	0	0	0	2
B	121	2021-11-27	10:33:00	39	4	0	0	0	1	0	2
B	121	2021-12-08	09:37:00	29	1	0	0	0	1	0	2
B	121	2021-12-17	09:16:00	29	0	0	0	0	0	0	2
B	122	2021-11-27	10:45:00	22	0	0	0	1	1	0	2
B	122	2021-12-08	09:35:00	27	0	0	0	0	0	0	2
B	123	2021-11-27	11:00:00	40	11	0	0	0	1	0	2
B	123	2021-12-08	09:42:00	40	9	1	0	0	1	0	2
B	123	2021-12-17	09:20:00	40	0	0	0	0	0	0	2
B	124	2021-11-27	11:10:00	15	0	0	0	0	0	0	2
B	125	2021-11-27	11:30:00	35	12	2	0	1	1	0	2
B	125	2021-12-08	09:55:00	34	4	0	0	1	1	0	2
B	125	2021-12-17	09:22:00	34	2	0	0	1	1	0	2
B	125	2021-12-21	16:38:00	35	4	0	0	1	1	0	2
B	125	2022-01-04	09:45:00	34	7	1	0	1	1	0	2
B	125	2022-01-12	14:24:00	34	9	1	0	1	1	0	2
B	125	2022-01-19	14:41:00	33	9	5	0	1	1	0	2
B	125	2022-01-26	14:21:00	37	8	5	1	2	1	0	2
B	125	2022-02-02	15:07:00	35	8	5	2	3	1	0	2
B	125	2022-02-10	10:56:00	36	11	3	4	3	1	0	2
B	125	2022-02-16	13:05:00	33	10	1	0	3	1	0	2
B	126	2021-11-27	11:51:00	34	9	1	0	0	1	0	2
B	126	2021-12-08	10:09:00	33	7	5	0	1	1	0	2
B	126	2021-12-17	09:35:00	34	7	6	1	1	1	0	2
B	126	2021-12-21	16:25:00	34	9	5	2	1	1	0	2
B	126	2022-01-04	09:54:00	64	12	7	5	5	1	0	2
B	126	2022-01-12	14:10:00	83	13	13	10	7	1	0	2
B	126	2022-01-19	14:30:00	98	16	17	9	4	1	0	2
B	126	2022-01-26	14:10:00	106	23	19	11	8	1	0	2
B	126	2022-02-02	14:55:00	102	12	25	15	20	1	0	2
B	126	2022-02-10	11:10:00	106	13	26	20	19	1	0	2
B	126	2022-02-16	12:55:00	110	5	25	23	8	1	0	2
B	127	2021-11-27	11:52:00	43	12	3	0	0	1	0	2
B	127	2021-12-08	10:07:00	42	0	5	0	0	0	0	2
B	128	2021-11-27	11:53:00	32	0	0	0	0	0	0	2
B	129	2021-11-27	11:54:00	39	16	4	0	1	1	0	2
B	129	2021-12-08	10:08:00	38	15	6	0	1	1	0	2
B	129	2021-12-17	09:31:00	42	11	6	1	2	1	0	2
B	129	2021-12-21	16:26:00	45	11	6	3	3	1	0	2
B	129	2022-01-04	09:47:00	60	24	5	6	4	1	0	2
B	129	2022-01-12	14:15:00	114	40	9	10	4	1	0	2
B	129	2022-01-19	14:35:00	131	37	25	9	7	1	0	2
B	129	2022-01-26	14:15:00	153	24	38	9	7	1	0	2
B	129	2022-02-02	14:59:00	188	35	47	10	11	1	0	2
B	129	2022-02-10	11:00:00	211	52	51	18	16	1	0	2
B	129	2022-02-16	13:00:00	211	36	45	26	18	1	0	2
B	130	2021-11-27	12:54:00	40	9	0	0	0	1	0	2
B	130	2021-12-08	10:15:00	40	11	1	0	1	1	0	2
B	130	2021-12-17	09:26:00	15	0	0	0	0	0	0	2
B	131	2021-11-27	13:15:00	38	10	0	0	1	1	0	2
B	131	2021-12-08	10:05:00	40	1	0	0	0	1	0	2
B	131	2021-12-17	09:27:00	39	2	0	0	1	1	0	2
B	131	2021-12-21	16:35:00	40	2	0	0	1	1	0	2
B	131	2022-01-04	09:46:00	39	1	1	0	1	1	0	2
B	131	2022-01-12	14:20:00	39	1	1	0	0	1	0	2
B	131	2022-01-19	14:40:00	39	1	1	0	0	0	0	2
B	132	2021-11-27	13:16:00	37	0	0	0	0	1	0	2
B	132	2021-12-08	10:06:00	37	1	0	0	0	1	0	2
B	132	2021-12-17	09:28:00	32	0	0	0	0	0	0	2
B	133	2021-11-27	13:24:00	42	15	4	0	1	1	0	2
B	133	2021-12-08	09:58:00	44	0	4	0	0	0	0	2
B	134	2021-11-27	13:54:00	44	15	1	0	0	1	0	2
B	134	2021-12-08	10:20:00	44	14	5	0	0	1	0	2
B	134	2021-12-17	09:37:00	43	3	0	0	0	1	0	2
B	134	2021-12-21	16:21:00	40	1	0	0	0	1	0	2
B	134	2022-01-04	09:56:00	37	0	0	0	0	0	0	2
B	135	2021-11-27	14:03:00	28	8	0	0	1	1	0	2
B	135	2021-12-08	10:22:00	29	0	0	0	0	0	0	2
B	136	2021-11-27	14:10:00	28	9	0	0	0	1	0	2
B	136	2021-12-08	10:24:00	34	2	0	0	1	1	0	2
B	136	2021-12-17	09:39:00	34	5	0	0	1	1	0	2
B	136	2021-12-21	16:20:00	34	9	0	0	1	1	0	2
B	136	2022-01-04	10:00:00	41	13	4	0	1	1	0	2
B	136	2022-01-12	14:05:00	45	11	9	1	2	1	0	2
B	136	2022-01-19	14:28:00	50	11	7	3	3	1	0	2
B	136	2022-01-26	14:05:00	52	23	4	6	4	1	0	2
B	136	2022-02-02	14:50:00	73	21	4	7	7	1	0	2
B	136	2022-02-10	11:18:00	75	21	5	6	8	1	0	2
B	136	2022-02-16	12:50:00	90	25	7	9	3	1	0	2
B	137	2021-11-27	14:16:00	21	0	0	0	0	0	0	2
B	138	2021-11-27	14:20:00	48	10	1	0	1	1	0	2
B	138	2021-12-08	10:25:00	46	4	0	0	1	1	0	2
B	138	2021-12-17	09:41:00	45	4	0	1	0	1	0	2
B	138	2021-12-21	16:18:00	45	0	0	0	0	0	0	2
B	139	2021-11-27	14:21:00	36	15	5	0	1	1	0	2
B	139	2021-12-08	10:26:00	37	11	7	0	1	1	0	2
B	139	2021-12-17	09:42:00	39	11	7	1	2	1	0	2
B	139	2021-12-21	16:16:00	40	12	7	3	4	1	0	2
B	139	2022-01-04	10:02:00	59	24	8	8	5	1	0	2
B	139	2022-01-12	14:00:00	72	20	8	10	6	1	0	2
B	139	2022-01-19	14:25:00	87	6	18	13	5	1	0	2
B	139	2022-01-26	14:02:00	103	3	19	17	9	1	0	2
B	139	2022-02-02	14:45:00	95	0	20	12	15	1	0	2
B	139	2022-02-10	11:20:00	96	0	17	15	16	1	0	2
B	139	2022-02-16	12:45:00	101	0	7	22	18	1	0	2
B	140	2021-11-27	14:30:00	41	13	5	0	0	1	0	2
B	140	2021-12-08	10:27:00	40	0	1	0	0	0	0	2
B	141	2021-11-27	14:33:00	42	0	0	0	0	0	0	2
B	142	2021-11-27	14:55:00	26	6	0	0	0	1	0	2
B	142	2021-12-08	10:30:00	27	5	2	0	0	1	0	2
B	142	2021-12-17	09:54:00	26	0	2	0	0	1	0	2
B	142	2021-12-21	16:09:00	26	0	2	0	0	0	0	2
B	143	2021-11-27	15:05:00	38	16	2	0	1	1	0	2
B	143	2021-12-08	10:32:00	38	0	2	0	0	0	0	2
B	144	2021-11-27	15:29:00	28	2	0	0	0	1	0	2
B	144	2021-12-08	10:35:00	27	0	0	0	0	0	0	2
B	145	2021-11-27	15:30:00	26	0	0	0	0	1	0	2
B	145	2021-12-08	10:40:00	27	0	0	0	0	0	0	2
B	146	2021-11-27	15:37:00	21	0	0	0	0	0	0	2
B	147	2021-11-27	15:50:00	37	5	0	0	1	1	0	2
B	147	2021-12-08	10:50:00	37	0	0	0	0	1	0	2
B	147	2021-12-17	10:05:00	37	0	0	0	0	0	0	2
B	148	2021-11-27	15:51:00	8	0	0	0	0	0	0	2
B	149	2021-11-27	15:55:00	9	0	0	0	0	0	0	2
B	150	2021-11-27	16:06:00	40	15	1	0	1	1	0	2
B	150	2021-12-08	10:52:00	41	5	0	0	1	1	0	2
B	150	2021-12-17	10:09:00	40	0	0	0	0	0	0	2
B	151	2021-11-27	16:08:00	32	7	3	0	1	1	0	2
B	151	2021-12-08	10:55:00	31	7	1	0	1	1	0	2
B	151	2021-12-17	10:10:00	30	6	1	0	0	1	0	2
B	151	2021-12-21	15:51:00	31	0	1	0	0	0	0	2
B	152	2021-11-30	10:50:00	42	4	3	0	1	1	0	2
B	152	2021-12-08	11:12:00	43	4	0	0	1	1	0	2
B	152	2021-12-17	09:50:00	42	6	0	0	1	1	0	2
B	152	2021-12-21	16:15:00	41	8	0	0	1	1	0	2
B	152	2022-01-04	10:05:00	42	10	5	0	1	1	0	2
B	152	2022-01-12	13:57:00	44	14	4	1	1	1	0	2
B	152	2022-01-19	14:20:00	44	0	0	0	0	0	0	2
B	153	2021-11-30	10:55:00	9	0	0	0	1	1	0	2
B	153	2021-12-08	11:10:00	9	0	0	0	0	0	0	2
B	154	2021-11-30	11:11:00	38	0	0	0	0	0	0	2
B	155	2021-11-30	11:13:00	46	13	0	0	1	1	0	2
B	155	2021-12-08	10:42:00	46	10	2	0	1	1	0	2
B	155	2021-12-17	09:57:00	45	10	4	0	0	1	0	2
B	155	2021-12-21	16:07:00	45	1	0	0	0	1	0	2
B	155	2022-01-04	10:15:00	44	0	0	0	0	0	0	2
B	156	2021-11-30	11:17:00	35	10	3	0	1	1	0	2
B	156	2021-12-08	10:43:00	34	8	3	0	0	1	0	2
B	156	2021-12-17	09:58:00	35	9	5	1	1	1	0	2
B	156	2021-12-21	16:03:00	39	14	5	1	1	1	0	2
B	156	2022-01-04	10:14:00	62	20	5	6	3	1	0	2
B	156	2022-01-12	13:52:00	89	20	11	8	2	1	0	2
B	156	2022-01-19	14:16:00	127	21	17	8	5	1	0	2
B	156	2022-01-26	13:56:00	136	26	19	11	9	1	0	2
B	156	2022-02-02	14:40:00	152	37	24	15	18	1	0	2
B	156	2022-02-10	11:45:00	152	41	25	21	22	1	0	2
B	156	2022-02-16	12:41:00	159	36	19	20	11	1	0	2
B	157	2021-11-30	11:21:00	32	0	0	0	1	1	0	2
B	157	2021-12-08	10:45:00	32	0	0	0	0	1	0	2
B	157	2021-12-17	10:02:00	32	3	0	0	1	1	0	2
B	157	2021-12-21	16:01:00	33	8	0	0	0	1	0	2
B	157	2022-01-04	10:13:00	36	6	3	0	0	1	0	2
B	157	2022-01-12	13:50:00	37	0	7	0	0	1	0	2
B	157	2022-01-19	14:15:00	37	1	7	0	0	1	0	2
B	157	2022-01-26	13:55:00	38	0	4	0	0	1	0	2
B	157	2022-02-02	14:38:00	38	0	4	3	2	1	0	2
B	157	2022-02-10	11:40:00	0	0	0	0	0	0	0	2
B	158	2021-11-30	11:23:00	39	10	3	0	1	1	0	2
B	158	2021-12-08	10:47:00	37	4	0	0	0	1	0	2
B	158	2021-12-17	10:03:00	36	7	0	0	1	1	0	2
B	158	2021-12-21	16:00:00	36	8	0	0	1	1	0	2
B	158	2022-01-04	10:12:00	37	14	4	0	0	1	0	2
B	158	2022-01-12	13:49:00	41	13	4	1	1	1	0	2
B	158	2022-01-19	14:10:00	41	10	6	2	2	1	0	2
B	158	2022-01-26	13:54:00	46	5	9	2	4	1	0	2
B	158	2022-02-02	14:36:00	62	1	12	2	6	1	0	2
B	158	2022-02-10	11:35:00	58	0	9	5	8	1	0	2
B	158	2022-02-16	12:39:00	66	0	9	7	7	1	0	2
B	159	2021-11-30	11:34:00	46	14	1	0	1	1	0	2
B	159	2021-12-08	10:45:00	44	0	0	0	0	1	0	2
B	159	2021-12-17	09:59:00	45	1	0	0	1	1	0	2
B	159	2021-12-21	16:05:00	45	6	0	0	1	1	0	2
B	159	2022-01-04	10:17:00	45	0	0	0	0	0	0	2
B	160	2021-11-30	11:54:00	31	0	0	0	1	1	0	2
B	160	2021-12-08	10:57:00	31	0	0	0	1	1	0	2
B	160	2021-12-17	10:13:00	30	0	0	0	1	1	0	2
B	160	2021-12-21	15:50:00	30	0	0	0	0	1	0	2
B	160	2022-01-04	10:25:00	32	0	0	0	1	1	0	2
B	160	2022-01-12	13:42:00	30	0	0	0	1	1	0	2
B	160	2022-01-19	14:07:00	30	0	0	0	0	0	0	2
B	161	2021-11-30	11:59:00	39	9	2	0	0	1	0	2
B	161	2021-12-08	10:56:00	38	0	0	0	0	0	0	2
B	162	2021-11-30	12:02:00	27	0	0	0	0	0	0	2
B	163	2021-11-30	12:06:00	43	3	0	0	0	1	0	2
B	163	2021-12-08	10:55:00	42	0	0	0	0	0	0	2
B	164	2021-11-30	12:15:00	38	8	3	0	0	1	0	2
B	164	2021-12-08	11:20:00	38	4	3	0	0	1	0	2
B	164	2021-12-17	10:16:00	37	0	2	0	0	1	0	2
B	164	2021-12-21	15:55:00	37	0	3	0	0	0	0	2
B	165	2021-11-30	12:28:00	6	0	0	0	0	0	0	2
B	166	2021-11-30	12:31:00	46	10	3	0	1	1	0	2
B	166	2021-12-08	11:25:00	48	6	0	0	1	1	0	2
B	166	2021-12-17	10:17:00	47	9	1	0	1	1	0	2
B	166	2021-12-21	15:40:00	48	12	1	0	1	1	0	2
B	166	2022-01-04	10:35:00	48	16	6	0	1	1	0	2
B	166	2022-01-12	13:40:00	48	8	0	5	2	1	0	2
B	166	2022-01-19	14:05:00	48	7	0	2	2	1	0	2
B	166	2022-01-26	13:50:00	48	5	7	0	2	1	0	2
B	166	2022-02-02	14:35:00	10	0	0	0	0	0	0	2
B	167	2021-11-30	12:35:00	41	15	0	0	1	1	0	2
B	167	2021-12-08	11:26:00	43	13	0	0	0	1	0	2
B	167	2021-12-17	10:18:00	42	9	1	0	1	1	0	2
B	167	2021-12-21	15:41:00	41	6	1	0	0	1	1	2
B	167	2022-01-04	10:36:00	40	0	1	0	0	0	1	2
B	168	2021-11-30	12:40:00	36	1	0	0	0	0	1	2
B	169	2021-11-30	12:45:00	26	0	0	0	0	1	0	2
B	169	2021-12-08	11:30:00	18	0	0	0	0	0	0	2
B	170	2021-11-30	13:45:00	33	9	0	0	1	1	0	2
B	170	2021-12-08	11:45:00	33	0	0	0	0	1	0	2
B	170	2021-12-17	10:25:00	31	0	0	0	0	0	0	2
B	171	2021-11-30	13:47:00	5	0	0	0	0	0	0	2
B	172	2021-11-30	13:55:00	20	0	0	0	0	0	0	2
B	173	2021-11-30	14:00:00	27	0	0	0	1	1	0	2
B	173	2021-12-08	11:47:00	29	0	0	0	0	1	0	2
B	173	2021-12-17	10:27:00	29	0	0	0	0	0	0	2
B	174	2021-11-30	14:06:00	28	0	0	0	0	0	0	2
B	175	2021-11-30	14:23:00	38	0	0	0	0	1	0	2
B	175	2021-12-08	11:50:00	39	0	0	0	0	0	0	2
B	176	2021-11-30	14:25:00	37	17	0	0	1	1	0	2
B	176	2021-12-08	11:51:00	37	4	0	0	0	1	0	2
B	176	2021-12-17	10:29:00	36	2	0	0	1	1	0	2
B	176	2021-12-21	15:35:00	36	4	0	0	1	1	0	2
B	176	2022-01-04	10:37:00	37	10	2	0	1	1	0	2
B	176	2022-01-12	13:35:00	41	12	3	1	2	1	0	2
B	176	2022-01-19	14:00:00	37	15	4	0	1	1	0	2
B	176	2022-01-26	13:45:00	50	11	5	1	2	1	0	2
B	176	2022-02-02	14:30:00	59	11	6	0	3	1	0	2
B	176	2022-02-10	12:00:00	59	15	7	1	4	1	0	2
B	176	2022-02-16	12:15:00	59	11	7	3	4	1	0	2
B	177	2021-11-30	14:28:00	29	3	0	0	0	1	0	2
B	177	2021-12-08	11:52:00	28	2	0	0	0	1	0	2
B	177	2021-12-17	10:30:00	18	0	0	0	0	0	0	2
B	178	2021-11-30	14:33:00	66	18	0	0	1	1	0	2
B	178	2021-12-08	11:53:00	66	20	1	0	0	1	0	2
B	178	2021-12-17	10:31:00	66	15	4	0	0	1	0	2
B	178	2021-12-21	15:32:00	66	9	2	0	0	1	0	2
B	178	2022-01-04	10:38:00	66	0	0	0	0	0	0	2
B	179	2021-11-30	15:19:00	36	15	2	0	1	1	0	2
B	179	2021-12-08	13:40:00	35	12	2	0	1	1	0	2
B	179	2021-12-17	10:54:00	35	9	2	0	1	1	0	2
B	179	2021-12-21	15:01:00	36	10	2	1	1	1	0	2
B	179	2022-01-04	11:00:00	37	13	3	1	2	1	0	2
B	179	2022-01-12	13:22:00	45	14	7	0	1	1	0	2
B	179	2022-01-19	13:45:00	56	14	8	4	4	1	0	2
B	179	2022-01-26	13:15:00	73	16	12	4	2	1	0	2
B	179	2022-02-02	14:15:00	80	16	15	5	10	1	0	2
B	179	2022-02-10	13:00:00	86	22	18	9	10	1	0	2
B	179	2022-02-16	12:00:00	87	21	13	10	8	1	0	2
B	180	2021-11-30	16:07:00	38	17	0	0	0	1	0	2
B	180	2021-12-08	14:30:00	38	17	0	0	0	1	0	2
B	180	2021-12-17	11:31:00	36	13	2	0	0	1	0	2
B	180	2021-12-21	14:33:00	38	13	1	0	0	1	0	2
B	180	2022-01-04	11:25:00	38	8	7	0	0	1	0	2
B	180	2022-01-12	13:01:00	38	9	5	2	1	1	0	2
B	180	2022-01-19	13:25:00	40	8	3	5	3	1	0	2
B	180	2022-01-25	14:30:00	48	13	2	5	6	1	0	2
B	180	2022-02-02	13:56:00	70	11	6	6	6	1	0	2
B	180	2022-02-10	13:40:00	70	10	7	5	4	1	0	2
B	180	2022-02-16	11:45:00	70	9	7	6	3	1	0	2
B	181	2021-12-01	09:05:00	37	10	1	0	1	1	0	2
B	181	2021-12-07	14:52:00	38	12	2	0	0	1	0	2
B	181	2021-12-16	13:00:00	38	6	5	0	0	1	0	2
B	181	2021-12-21	11:50:00	37	6	6	0	0	1	0	2
B	181	2022-01-12	10:05:00	35	0	1	0	0	0	0	2
B	182	2021-12-01	09:44:00	46	14	2	0	1	1	0	2
B	182	2021-12-07	11:30:00	46	11	2	0	1	1	0	2
B	182	2021-12-16	10:39:00	44	0	0	0	0	0	0	2
B	183	2021-12-01	09:55:00	35	6	0	0	1	1	0	2
B	183	2021-12-07	11:27:00	35	9	0	0	1	1	0	2
B	183	2021-12-16	10:38:00	22	3	0	0	1	1	0	2
B	183	2021-12-21	10:40:00	26	3	0	0	1	1	0	2
B	183	2022-01-05	10:08:00	27	6	2	0	1	1	0	2
B	183	2022-01-12	08:53:00	30	3	2	0	0	1	0	2
B	183	2022-01-19	09:48:00	29	1	0	0	0	0	0	2
B	184	2021-12-01	10:04:00	33	11	2	0	0	1	0	2
B	184	2021-12-07	11:25:00	33	0	0	0	0	0	0	2
B	185	2021-12-01	10:15:00	26	1	0	0	1	1	0	2
B	185	2021-12-07	11:20:00	28	7	0	0	1	1	0	2
B	185	2021-12-16	10:35:00	28	11	0	0	0	1	0	2
B	185	2021-12-21	10:36:00	33	10	3	0	1	1	0	2
B	185	2022-01-05	10:02:00	24	4	5	1	1	1	0	2
B	185	2022-01-12	08:50:00	22	3	0	2	3	1	0	2
B	185	2022-01-19	09:44:00	29	7	1	5	3	1	0	2
B	185	2022-01-25	11:26:00	41	5	3	5	3	1	0	2
B	185	2022-02-02	09:40:00	55	2	9	3	2	1	0	2
B	185	2022-02-09	10:05:00	55	3	8	4	3	1	0	2
B	185	2022-02-16	08:27:00	55	4	5	6	4	1	0	2
B	186	2021-12-01	10:37:00	29	9	0	0	1	1	0	2
B	186	2021-12-07	11:05:00	32	12	0	0	1	1	0	2
B	186	2021-12-16	10:27:00	33	14	0	0	0	1	0	2
B	186	2021-12-21	10:35:00	31	13	2	0	1	1	0	2
B	186	2022-01-05	10:00:00	38	9	10	0	1	1	0	2
B	186	2022-01-12	08:47:00	39	7	7	5	4	1	0	2
B	186	2022-01-19	09:40:00	38	5	2	6	7	1	0	2
B	186	2022-01-25	11:25:00	36	6	1	10	8	1	0	2
B	186	2022-02-02	09:35:00	37	4	2	11	7	1	0	2
B	186	2022-02-09	10:00:00	37	4	2	7	6	1	0	2
B	186	2022-02-16	08:25:00	27	3	3	5	6	1	0	2
B	187	2021-12-01	10:40:00	11	0	0	0	0	0	0	2
B	188	2021-12-01	10:45:00	13	0	0	0	0	0	0	2
B	189	2021-12-01	10:54:00	34	16	0	0	0	1	0	2
B	189	2021-12-07	11:02:00	33	0	0	0	0	0	0	2
B	190	2021-12-01	11:04:00	37	3	0	0	0	1	0	2
B	190	2021-12-07	10:58:00	37	0	0	0	0	0	0	2
B	191	2021-12-01	11:07:00	31	0	0	0	0	0	0	2
B	192	2021-12-01	11:08:00	19	0	0	0	1	1	0	2
B	192	2021-12-07	10:59:00	19	0	0	0	1	1	0	2
B	192	2021-12-16	10:20:00	20	0	0	0	1	1	0	2
B	192	2021-12-21	10:31:00	23	0	0	0	1	1	0	2
B	192	2022-01-05	09:56:00	28	0	0	0	1	1	0	2
B	192	2022-01-12	08:45:00	27	0	0	0	1	1	0	2
B	192	2022-01-19	09:37:00	28	0	0	0	0	0	0	2
B	193	2021-12-01	11:27:00	38	8	0	0	1	1	0	2
B	193	2021-12-07	10:55:00	38	7	1	0	1	1	0	2
B	193	2021-12-16	10:17:00	34	7	1	0	1	1	0	2
B	193	2021-12-21	10:30:00	34	7	3	0	0	1	0	2
B	193	2022-01-05	09:54:00	23	0	0	0	0	0	0	2
B	194	2021-12-01	11:35:00	36	2	0	0	0	1	0	2
B	194	2021-12-07	10:57:00	35	0	0	0	0	0	0	2
B	195	2021-12-01	11:54:00	30	4	0	0	1	1	0	2
B	195	2021-12-07	10:48:00	30	5	0	0	1	1	0	2
B	195	2021-12-16	10:16:00	30	8	0	0	1	1	0	2
B	195	2021-12-21	10:26:00	30	10	1	0	1	1	0	2
B	195	2022-01-05	09:53:00	29	2	2	0	0	1	0	2
B	195	2022-01-12	08:42:00	30	0	0	0	0	0	0	2
B	196	2021-12-01	12:55:00	30	8	3	0	1	1	0	2
B	196	2021-12-07	10:45:00	30	4	3	0	0	1	0	2
B	196	2021-12-16	10:14:00	25	0	0	0	0	0	0	2
B	197	2021-12-01	13:00:00	29	7	0	0	0	1	0	2
B	197	2021-12-07	10:46:00	29	7	0	0	1	1	0	2
B	197	2021-12-16	10:15:00	28	4	0	0	1	1	0	2
B	197	2021-12-21	10:27:00	29	9	0	0	1	1	0	2
B	197	2022-01-05	09:52:00	29	0	0	0	0	0	0	2
B	198	2021-12-01	13:07:00	20	0	0	0	0	0	0	2
B	199	2021-12-01	13:09:00	31	4	0	0	1	1	0	2
B	199	2021-12-07	10:43:00	31	8	0	0	1	1	0	2
B	199	2021-12-16	10:10:00	31	7	0	0	1	1	0	2
B	199	2021-12-21	10:25:00	31	7	0	0	0	1	0	2
B	199	2022-01-05	09:51:00	30	0	0	0	0	0	0	2
B	200	2021-12-01	13:37:00	33	10	1	0	0	1	0	2
B	200	2021-12-07	14:45:00	32	11	1	0	1	1	0	2
B	200	2021-12-16	12:55:00	33	7	3	0	1	1	0	2
B	200	2021-12-21	11:47:00	32	9	4	0	1	1	0	2
B	200	2022-01-05	11:25:00	36	14	1	4	1	1	0	2
B	200	2022-01-12	09:59:00	35	0	0	0	0	0	0	2
B	201	2021-12-01	13:55:00	29	1	1	0	1	1	0	2
B	201	2021-12-07	14:38:00	29	1	1	0	1	1	0	2
B	201	2021-12-16	12:48:00	27	0	1	0	0	0	0	2
B	202	2021-12-01	13:58:00	30	4	0	0	1	1	0	2
B	202	2021-12-07	14:37:00	29	5	0	0	1	1	0	2
B	202	2021-12-16	12:47:00	29	6	0	0	1	1	0	2
B	202	2021-12-21	11:39:00	29	6	0	0	1	1	0	2
B	202	2022-01-05	11:12:00	34	8	4	0	0	1	0	2
B	202	2022-01-12	49+988:998	35	11	7	0	1	1	0	2
B	202	2022-01-19	10:45:00	39	16	7	1	2	1	0	2
B	202	2022-01-25	12:30:00	41	12	9	4	5	1	0	2
B	202	2022-02-02	11:05:00	49	19	6	5	8	1	0	2
B	202	2022-02-09	11:52:00	49	12	7	5	6	1	0	2
B	202	2022-02-16	09:24:00	49	12	8	9	9	1	0	2
B	203	2021-12-01	14:24:00	40	9	0	0	1	1	0	2
B	203	2021-12-07	14:35:00	41	13	0	0	1	1	0	2
B	203	2021-12-16	12:45:00	36	7	0	0	0	1	0	2
B	203	2021-12-21	11:38:00	27	7	0	0	0	1	0	2
B	203	2022-01-05	11:10:00	37	6	3	0	0	1	0	2
B	203	2022-01-12	09:51:00	40	3	6	0	1	1	0	2
B	203	2022-01-19	10:40:00	36	2	5	3	2	1	0	2
B	203	2022-01-25	12:23:00	37	1	3	4	2	1	0	2
B	203	2022-02-02	11:00:00	39	0	1	3	4	1	0	2
B	203	2022-02-09	11:45:00	36	0	1	3	4	1	0	2
B	203	2022-02-16	09:20:00	35	0	1	6	4	1	0	2
B	204	2021-12-01	14:33:00	25	8	4	0	1	1	0	2
B	204	2021-12-07	14:40:00	27	9	4	0	1	1	0	2
B	204	2021-12-16	12:50:00	31	8	4	0	1	1	0	2
B	204	2021-12-21	11:40:00	32	13	3	1	1	1	0	2
B	204	2022-01-05	11:13:00	56	17	7	4	4	1	0	2
B	204	2022-01-12	09:52:00	67	19	11	4	4	1	0	2
B	204	2022-01-19	10:42:00	67	21	12	7	5	1	0	2
B	204	2022-01-25	12:25:00	74	16	14	7	10	1	0	2
B	204	2022-02-02	11:01:00	84	14	13	8	15	1	0	2
B	204	2022-02-09	11:50:00	76	11	15	13	16	1	0	2
B	204	2022-02-16	09:21:00	81	4	17	12	16	1	0	2
B	205	2021-12-01	14:45:00	16	0	0	0	0	0	0	2
B	206	2021-12-02	09:20:00	18	0	0	0	0	0	0	2
B	207	2021-12-02	09:25:00	37	6	1	0	1	1	0	2
B	207	2021-12-07	14:56:00	37	4	2	0	1	1	0	2
B	207	2021-12-16	13:03:00	37	2	1	1	1	1	0	2
B	207	2021-12-21	11:51:00	37	8	3	1	1	1	0	2
B	207	2022-01-12	10:07:00	56	16	7	5	3	1	0	2
B	207	2022-01-19	10:51:00	62	20	9	3	2	1	0	2
B	207	2022-01-25	12:35:00	63	14	12	5	4	1	0	2
B	207	2022-02-02	11:10:00	78	16	10	4	7	1	0	2
B	207	2022-02-09	12:00:00	76	17	10	6	5	1	0	2
B	207	2022-02-16	09:27:00	76	18	9	8	5	1	0	2
B	208	2021-12-02	09:30:00	38	2	0	0	0	1	0	2
B	208	2021-12-07	14:55:00	23	0	0	0	0	0	0	2
B	209	2021-12-02	09:34:00	25	0	0	0	0	0	0	2
B	210	2021-12-02	09:42:00	28	0	0	0	0	0	0	2
B	211	2021-12-02	09:43:00	10	0	0	0	0	0	0	2
B	212	2021-12-02	09:59:00	29	11	0	0	1	1	0	2
B	212	2021-12-07	11:15:00	30	4	0	0	0	0	0	2
B	213	2021-12-02	10:14:00	31	0	0	0	0	0	0	2
B	214	2021-12-02	10:16:00	19	0	0	0	0	0	0	2
B	215	2021-12-02	21:31:00	12	0	0	0	0	1	0	2
B	215	2021-12-07	11:40:00	30	0	0	0	0	0	0	2
B	216	2021-12-02	10:35:00	26	4	0	0	1	1	0	2
B	216	2021-12-07	11:42:00	28	4	0	0	1	1	0	2
B	216	2021-12-16	10:45:00	29	8	0	0	1	1	0	2
B	216	2021-12-21	10:45:00	29	5	2	0	0	1	0	2
B	216	2022-01-05	10:10:00	29	0	0	0	0	0	0	2
B	217	2021-12-02	10:47:00	27	12	0	0	1	1	0	2
B	217	2021-12-07	11:45:00	27	12	0	0	1	1	0	2
B	217	2021-12-16	10:57:00	27	5	1	0	1	1	0	2
B	217	2021-12-21	10:55:00	27	4	0	0	1	1	0	2
B	217	2022-01-05	10:22:00	28	0	0	1	0	0	0	2
B	218	2021-12-02	11:05:00	15	0	0	0	0	0	0	2
B	219	2021-12-02	11:05:00	30	9	0	0	1	1	0	2
B	219	2021-12-07	11:50:00	30	11	1	0	1	1	0	2
B	219	2021-12-16	10:50:00	30	9	2	0	0	1	0	2
B	219	2021-12-21	10:47:00	30	11	2	0	1	1	0	2
B	219	2022-01-05	10:12:00	43	15	7	1	2	1	0	2
B	219	2022-01-12	08:57:00	44	12	8	2	1	1	0	2
B	219	2022-01-19	09:50:00	42	7	1	6	0	1	0	2
B	219	2022-01-25	11:35:00	40	0	0	0	0	0	0	2
B	220	2021-12-02	11:07:00	28	2	0	0	1	1	0	2
B	220	2021-12-07	11:51:00	28	3	0	0	1	1	0	2
B	220	2021-12-16	10:51:00	5	0	0	0	0	0	0	2
B	221	2021-12-02	11:12:00	32	9	0	0	1	1	0	2
B	221	2021-12-07	11:52:00	33	9	0	0	1	1	0	2
B	221	2021-12-16	10:52:00	32	9	1	1	0	1	0	2
B	221	2021-12-21	10:48:00	32	10	3	1	1	1	0	2
B	221	2022-01-05	10:15:00	44	14	7	1	3	1	0	2
B	221	2022-01-12	08:58:00	51	14	9	2	4	1	0	2
B	221	2022-01-19	09:51:00	54	20	8	5	6	1	0	2
B	221	2022-01-25	11:36:00	63	22	7	5	8	1	0	2
B	221	2022-02-02	09:45:00	100	29	10	8	12	1	0	2
B	221	2022-02-09	10:25:00	104	23	12	7	12	1	0	2
B	221	2022-02-16	08:35:00	109	23	17	6	16	1	0	2
B	222	2021-12-02	11:13:00	36	11	0	0	1	1	0	2
B	222	2021-12-07	11:53:00	37	13	0	0	1	1	0	2
B	222	2021-12-16	10:53:00	38	11	1	0	1	1	0	2
B	222	2021-12-21	10:49:00	38	12	5	0	1	1	0	2
B	222	2022-01-05	10:16:00	51	12	11	0	1	1	0	2
B	222	2022-01-12	08:59:00	61	15	9	3	5	1	0	2
B	222	2022-01-19	09:55:00	65	24	10	8	6	1	0	2
B	222	2022-01-25	11:37:00	73	19	10	10	8	1	0	2
B	222	2022-02-02	09:55:00	93	23	16	8	7	1	0	2
B	222	2022-02-09	10:27:00	94	24	18	5	8	1	0	2
B	222	2022-02-16	08:36:00	94	21	19	6	7	1	0	2
B	223	2021-12-02	11:20:00	40	11	4	0	1	1	0	2
B	223	2021-12-07	11:55:00	41	13	4	0	1	1	0	2
B	223	2021-12-16	10:54:00	42	13	5	0	1	1	0	2
B	223	2021-12-21	10:50:00	42	10	7	0	1	1	0	2
B	223	2022-01-05	10:18:00	58	22	6	4	3	1	0	2
B	223	2022-01-12	09:03:00	70	25	9	4	6	1	0	2
B	223	2022-01-19	10:00:00	123	19	15	8	6	1	0	2
B	223	2022-01-25	11:42:00	141	14	20	8	12	1	0	2
B	223	2022-02-02	09:57:00	196	33	24	7	14	1	0	2
B	223	2022-02-09	10:35:00	192	51	22	7	18	1	0	2
B	223	2022-02-16	08:40:00	201	37	38	14	20	1	0	2
B	224	2021-12-02	11:31:00	24	0	0	0	0	0	0	2
B	225	2021-12-02	11:39:00	30	7	0	0	1	1	0	2
B	225	2021-12-07	12:50:00	30	8	0	0	1	1	0	2
B	225	2021-12-16	11:02:00	30	10	1	0	1	1	0	2
B	225	2021-12-21	10:58:00	30	10	2	0	1	1	0	2
B	225	2022-01-05	10:29:00	34	12	5	0	1	1	0	2
B	225	2022-01-12	09:10:00	38	12	7	1	3	1	0	2
B	225	2022-01-19	10:05:00	54	14	6	1	5	1	0	2
B	225	2022-01-25	11:45:00	72	17	7	3	7	1	0	2
B	225	2022-02-02	10:05:00	108	15	13	5	10	1	0	2
B	225	2022-02-09	10:50:00	103	22	14	3	9	1	0	2
B	225	2022-02-16	08:45:00	105	22	16	9	12	1	0	2
B	226	2021-12-02	11:43:00	43	14	0	0	1	1	0	2
B	226	2021-12-07	12:51:00	43	13	0	0	1	1	0	2
B	226	2021-12-16	10:59:00	43	9	0	0	1	1	0	2
B	226	2021-12-21	10:59:00	42	8	0	0	0	1	0	2
B	226	2022-01-05	10:28:00	42	0	0	0	0	0	0	2
B	227	2021-12-02	11:50:00	37	9	0	0	1	1	0	2
B	227	2021-12-07	12:54:00	37	9	0	0	1	1	0	2
B	227	2021-12-16	11:05:00	37	9	0	0	0	1	0	2
B	227	2021-12-21	11:00:00	35	9	0	0	1	1	0	2
B	227	2022-01-05	10:25:00	36	2	0	0	0	1	0	2
B	227	2022-01-12	09:05:00	36	0	0	0	0	0	0	2
B	228	2021-12-02	12:54:00	30	11	0	0	1	1	0	2
B	228	2021-12-07	12:55:00	30	9	1	0	1	1	0	2
B	228	2021-12-16	11:07:00	30	6	2	0	1	1	0	2
B	228	2021-12-21	11:02:00	30	6	2	1	1	1	0	2
B	228	2022-01-05	10:30:00	30	0	0	1	0	1	0	2
B	228	2022-01-12	09:11:00	31	0	0	1	0	0	0	2
B	229	2021-12-02	12:55:00	36	5	0	0	1	1	0	2
B	229	2021-12-07	12:56:00	36	4	0	0	1	1	0	2
B	229	2021-12-16	11:08:00	34	4	0	0	1	1	0	2
B	229	2021-12-21	11:03:00	35	2	0	0	1	1	0	2
B	229	2022-01-05	10:31:00	36	8	3	0	1	1	0	2
B	229	2022-01-12	09:12:00	34	9	4	1	1	1	0	2
B	229	2022-01-19	10:06:00	35	10	7	1	0	1	0	2
B	229	2022-01-25	11:50:00	36	8	7	2	3	1	0	2
B	229	2022-02-02	10:10:00	44	15	7	4	4	1	0	2
B	229	2022-02-09	10:55:00	49	18	3	3	7	1	0	2
B	229	2022-02-16	08:47:00	61	19	3	7	6	1	0	2
B	230	2021-12-02	12:57:00	8	0	0	0	0	0	0	2
B	231	2021-12-02	13:00:00	37	10	4	0	1	1	0	2
B	231	2021-12-07	12:57:00	37	7	5	0	0	1	0	2
B	231	2021-12-16	11:09:00	36	2	5	0	0	1	0	2
B	231	2021-12-21	11:04:00	36	1	2	3	3	1	0	2
B	231	2022-01-05	10:32:00	38	4	0	4	1	1	0	2
B	231	2022-01-12	09:13:00	42	4	1	4	2	1	0	2
B	231	2022-01-19	10:07:00	44	2	3	4	2	1	0	2
B	231	2022-01-25	11:51:00	45	0	3	0	1	1	0	2
B	231	2022-02-02	10:11:00	43	3	3	4	2	1	0	2
B	231	2022-02-09	10:56:00	38	3	1	3	2	1	0	2
B	231	2022-02-16	08:50:00	36	4	2	7	3	1	0	2
B	232	2021-12-02	13:20:00	28	0	0	0	0	0	0	2
B	233	2021-12-02	13:21:00	6	0	0	0	0	0	0	2
B	234	2021-12-02	13:25:00	40	12	0	0	1	1	0	2
B	234	2021-12-07	13:15:00	40	13	0	0	0	1	0	2
B	234	2021-12-16	11:25:00	41	15	0	0	1	1	0	2
B	234	2021-12-21	11:12:00	41	13	3	0	1	1	0	2
B	234	2022-01-05	10:43:00	50	10	12	0	1	1	0	2
B	234	2022-01-12	09:15:00	56	14	11	3	4	1	0	2
B	234	2022-01-19	10:10:00	63	17	9	7	8	1	0	2
B	234	2022-01-25	11:53:00	67	13	7	10	10	1	0	2
B	234	2022-02-02	10:12:00	73	11	8	13	7	1	0	2
B	234	2022-02-09	11:00:00	76	12	9	13	9	1	0	2
B	234	2022-02-16	08:55:00	76	22	8	14	11	1	0	2
B	235	2021-12-02	13:30:00	33	13	1	0	1	1	0	2
B	235	2021-12-07	13:12:00	34	13	1	0	1	1	0	2
B	235	2021-12-16	11:22:00	31	13	1	0	1	1	0	2
B	235	2021-12-21	11:11:00	30	11	3	0	0	1	0	2
B	235	2022-01-05	10:42:00	46	10	9	1	1	1	0	2
B	235	2022-01-12	09:18:00	53	13	6	4	6	1	0	2
B	235	2022-01-19	10:15:00	75	16	4	9	6	1	0	2
B	235	2022-01-25	11:57:00	80	21	9	10	10	1	0	2
B	235	2022-02-02	10:15:00	99	27	12	5	11	1	0	2
B	235	2022-02-09	11:02:00	99	20	17	7	11	1	0	2
B	235	2022-02-16	08:56:00	99	16	25	7	11	1	0	2
B	236	2021-12-02	13:40:00	27	2	0	0	1	1	0	2
B	236	2021-12-07	13:10:00	26	2	0	0	1	1	0	2
B	236	2021-12-16	11:20:00	27	2	0	0	0	0	0	2
B	237	2021-12-02	13:43:00	17	0	0	0	0	1	0	2
B	237	2021-12-07	13:10:00	27	0	0	0	0	1	0	2
B	237	2021-12-16	11:21:00	26	0	0	0	0	0	0	2
B	238	2021-12-02	13:50:00	31	9	0	0	1	1	0	2
B	238	2021-12-07	13:03:00	30	10	0	0	1	1	0	2
B	238	2021-12-16	11:13:00	32	7	0	0	1	1	0	2
B	238	2021-12-21	11:08:00	32	8	1	0	1	1	0	2
B	238	2022-01-05	10:34:00	32	6	0	1	1	1	0	2
B	238	2022-01-12	09:30:00	32	5	2	0	1	1	0	2
B	238	2022-01-19	10:20:00	32	3	3	0	3	1	0	2
B	238	2022-01-25	12:00:00	31	4	3	0	0	1	0	2
B	238	2022-02-02	10:20:00	32	0	0	0	0	0	0	2
B	239	2021-12-02	14:10:00	24	0	0	0	1	1	0	2
B	239	2021-12-07	13:03:00	23	3	0	0	0	1	0	2
B	239	2021-12-16	11:12:00	17	2	0	0	0	1	0	2
B	239	2021-12-21	11:07:00	17	0	0	0	0	0	0	2
B	240	2021-12-02	14:30:00	40	18	0	0	1	1	0	2
B	240	2021-12-07	13:30:00	40	19	0	0	1	1	0	2
B	240	2021-12-16	11:30:00	40	5	0	0	0	1	0	2
B	240	2021-12-21	11:20:00	39	0	0	0	0	0	0	2
B	241	2021-12-02	14:30:00	39	6	0	0	1	1	0	2
B	241	2021-12-07	13:31:00	39	6	0	0	1	1	0	2
B	241	2021-12-16	11:31:00	38	5	0	0	0	1	0	2
B	241	2021-12-21	11:21:00	37	2	0	0	0	1	0	2
B	241	2022-01-05	10:50:00	38	0	1	0	0	1	0	2
B	241	2022-01-12	09:35:00	38	0	1	0	0	1	0	2
B	241	2022-01-19	10:25:00	37	0	1	0	0	0	0	2
B	242	2021-12-02	14:40:00	15	0	0	0	0	0	1	2
B	243	2021-12-02	14:45:00	43	8	0	0	1	1	0	2
B	243	2021-12-07	13:50:00	40	12	0	0	1	1	0	2
B	243	2021-12-16	11:32:00	38	14	1	0	1	1	0	2
B	243	2021-12-21	11:22:00	40	10	3	0	1	1	0	2
B	243	2022-01-05	10:51:00	44	17	6	1	1	1	0	2
B	243	2022-01-12	09:36:00	50	17	7	3	1	1	0	2
B	243	2022-01-19	10:26:00	67	22	10	3	3	1	0	2
B	243	2022-01-25	12:07:00	75	20	15	7	6	1	0	2
B	243	2022-02-02	10:40:00	91	23	18	8	11	1	0	2
B	243	2022-02-09	11:20:00	114	9	19	10	11	1	0	2
B	243	2022-02-16	09:00:00	107	19	19	10	14	1	0	2
B	244	2021-12-02	14:58:00	39	8	1	0	0	1	0	2
B	244	2021-12-07	14:12:00	39	4	0	0	0	1	0	2
B	244	2021-12-16	11:46:00	38	0	0	0	0	0	0	2
B	245	2021-12-02	15:00:00	25	0	0	0	1	1	0	2
B	245	2021-12-07	14:10:00	23	0	0	0	1	1	0	2
B	245	2021-12-16	11:45:00	23	0	0	0	0	0	0	2
B	246	2021-12-02	15:10:00	36	15	1	0	1	1	0	2
B	246	2021-12-07	14:13:00	36	13	1	0	1	1	0	2
B	246	2021-12-16	11:47:00	36	7	3	0	1	1	0	2
B	246	2021-12-21	11:25:00	36	11	3	1	0	1	0	2
B	246	2022-01-05	11:00:00	37	8	3	2	1	1	0	2
B	246	2022-01-12	09:40:00	37	9	5	1	2	1	0	2
B	246	2022-01-19	10:28:00	52	4	7	1	1	1	0	2
B	246	2022-01-25	12:10:00	64	7	7	5	4	1	0	2
B	246	2022-02-02	10:45:00	85	12	5	6	6	1	0	2
B	246	2022-02-09	11:30:00	89	21	3	5	8	1	0	2
B	246	2022-02-16	09:05:00	90	14	5	8	5	1	0	2
B	247	2021-12-02	15:15:00	28	12	5	0	1	1	0	2
B	247	2021-12-07	14:18:00	28	16	5	0	1	1	0	2
B	247	2021-12-16	11:49:00	34	13	5	0	1	1	0	2
B	247	2021-12-21	11:30:00	34	13	5	1	2	1	0	2
B	247	2022-01-05	11:05:00	57	3	5	6	5	1	0	2
B	247	2022-01-12	09:44:00	68	0	9	4	5	1	0	2
B	247	2022-01-19	10:31:00	88	14	7	6	4	1	0	2
B	247	2022-01-25	12:15:00	80	31	6	7	9	1	0	2
B	247	2022-02-02	10:50:00	99	36	8	6	9	1	0	2
B	247	2022-02-09	11:35:00	104	30	15	8	9	1	0	2
B	247	2022-02-16	09:10:00	114	27	21	7	5	1	0	2
B	248	2021-12-02	15:20:00	32	12	0	0	1	1	0	2
B	248	2021-12-07	14:17:00	32	13	1	0	1	1	0	2
B	248	2021-12-16	11:50:00	32	13	1	0	1	1	0	2
B	248	2021-12-21	11:31:00	32	12	5	0	0	1	0	2
B	248	2022-01-05	11:06:00	46	15	7	4	3	1	0	2
B	248	2022-01-12	09:46:00	55	21	6	4	4	1	0	2
B	248	2022-01-19	10:35:00	84	27	9	3	5	1	0	2
B	248	2022-01-25	12:20:00	89	20	12	8	9	1	0	2
B	248	2022-02-02	10:55:00	118	25	19	9	8	1	0	2
B	248	2022-02-09	11:38:00	122	24	21	12	11	1	0	2
B	248	2022-02-16	09:11:00	125	27	22	11	13	1	0	2
B	249	2021-12-02	15:27:00	36	13	0	0	1	1	0	2
B	249	2021-12-07	14:15:00	36	16	1	0	1	1	0	2
B	249	2021-12-16	11:48:00	38	13	3	0	1	1	0	2
B	249	2021-12-21	11:26:00	39	9	3	2	1	1	0	2
B	249	2022-01-05	11:03:00	47	10	8	2	1	1	0	2
B	249	2022-01-12	09:42:00	48	14	8	4	1	1	0	2
B	249	2022-01-19	10:30:00	52	15	5	5	3	1	0	2
B	249	2022-01-25	12:12:00	76	21	5	7	8	1	0	2
B	249	2022-02-02	10:48:00	98	22	10	7	10	1	0	2
B	249	2022-02-09	11:31:00	102	28	8	8	10	1	0	2
B	249	2022-02-16	09:07:00	104	22	17	9	11	1	0	2
B	250	2021-12-02	15:40:00	22	0	0	0	1	1	0	2
B	250	2021-12-07	14:19:00	22	0	0	0	1	1	0	2
B	250	2021-12-16	11:54:00	22	0	0	0	1	1	0	2
B	250	2021-12-21	11:33:00	22	0	0	0	0	0	0	2
B	251	2021-12-01	15:20:00	26	0	0	0	0	1	0	2
B	251	2021-12-07	09:00:00	27	0	0	0	0	0	0	2
S1	1	2020-12-15	08:43:00		0	0	0	0	0	0	1
S1	1	2020-12-08	10:14:00	30	4	0	0	1	1	0	1
S1	1	2020-11-24	15:30:00	31	0	0	0	1	1	0	1
S1	1	2020-12-01	15:15:00	33	2	0	0	1	1	0	1
S1	2	2021-02-08	16:53:00	30	0	5	0	0	0	0	1
S1	2	2020-11-24	15:53:00	19		0	0	1	1	0	1
S1	2	2020-12-01	15:22:00	20	7	0	0	0	1	0	1
S1	2	2020-12-08	10:09:00	20	8	0	0	1	1	0	1
S1	2	2020-12-15	08:41:00	21	7	2	0	0	1	0	1
S1	2	2020-12-21	08:50:00	22	6	0	0	1	1	0	1
S1	2	2021-01-18	09:10:00	28	2	3	4	3	1	0	1
S1	2	2021-01-26	15:46:00	30	4	5	0	2	1	0	1
S1	2	2021-02-01	15:06:00	30	4	4	0	1	1	0	1
S1	2	2021-01-11	08:47:00	35	3	2	2	3	1	0	1
S1	3	2020-12-15	08:30:00		0	0	0	0	0	0	1
S1	3	2020-11-24	16:06:00	23		0	0	1	1	0	1
S1	3	2020-12-08	10:07:00	25	3	1	0	0	1	0	1
S1	3	2020-12-01	15:23:00	26	5	0	0	0	1	0	1
S1	4	2020-11-24	16:48:00	30		0	0	1	1	0	1
S1	4	2020-12-01	15:32:00	34	8	0	0	0	1	0	1
S1	4	2020-12-08	11:53:00	34	9	0	0	1	1	0	1
S1	4	2020-12-15	08:25:00	35	10	1	0	1	1	0	1
S1	4	2020-12-21	10:38:00	45	14	4	0	1	1	0	1
S1	4	2021-01-11	08:11:00	73	15	14	3	5	1	0	1
S1	4	2021-01-18	08:38:00	96	21	12	8	9	1	0	1
S1	4	2021-01-26	16:05:00	119	28	15	11	5	1	0	1
S1	4	2021-02-01	15:24:00	137	40	11	15	10	1	0	1
S1	4	2021-02-08	17:13:00	161	43	30	18	16	1	0	1
S1	4	2021-02-18	17:35:00					0	1	0	1
S1	5	2020-12-08	09:58:00	12	0	0	0	0	0	0	1
S1	5	2020-11-24	16:57:00	12		0	0	1	1	0	1
S1	5	2020-12-01	15:35:00	12	0	0	0	1	1	0	1
S1	6	2021-01-11	07:52:00	18	0	0	0	0	0	0	1
S1	6	2020-11-25	10:12:00	15		0	0	1	1	0	1
S1	6	2020-12-02	08:24:00	17	0	0	0	1	1	0	1
S1	6	2020-12-09	09:24:00	18	0	0	0	0	1	0	1
S1	6	2020-12-16	12:14:00	18	0	0	0	0	1	0	1
S1	6	2020-12-21	08:29:00	18	0	0	0	0	1	0	1
S1	7	2021-01-18	09:11:00	30	0	1	0	0	0	0	1
S1	7	2020-11-25	11:01:00	22		0	0	1	1	0	1
S1	7	2020-12-09	09:38:00	22	3	0	0	1	1	0	1
S1	7	2020-12-02	08:43:00	23	3	0	0	1	1	0	1
S1	7	2020-12-16	08:50:00	24	5	0	0	1	1	0	1
S1	7	2020-12-21	08:49:00	28	10	0	0	1	1	0	1
S1	8	2021-01-11	07:40:00	25	0	0	0	0	0	0	1
S1	8	2020-11-26	08:50:00	19		0	0	1	1	0	1
S1	8	2020-12-03	08:13:00	24	0	0	0	1	1	0	1
S1	8	2020-12-10	12:03:00	25	0	0	0	1	1	0	1
S1	8	2020-12-17	11:46:00	25	5	0	0	0	1	0	1
S1	8	2020-12-21	08:17:00	25	5	0	0	0	1	0	1
S1	9	2021-01-18		14	0	0	0	0	0	0	1
S1	9	2020-11-26	09:13:00	10		0	0	1	1	0	1
S1	9	2020-12-03	08:19:00	13	0	0	0	1	1	0	1
S1	9	2020-12-10	11:52:00	14	0	0	0	0	1	0	1
S1	9	2020-12-17	11:38:00	14	0	0	0	0	1	0	1
S1	9	2020-12-21	08:19:00	14	0	0	0	0	1	0	1
S1	10	2020-12-21	08:20:00	26	0	0	0	0	0	0	1
S1	10	2020-11-26	09:24:00	20		0	0	1	1	0	1
S1	10	2020-12-03	08:20:00	23	0	0	0	1	1	0	1
S1	10	2020-12-10	11:51:00	25	0	0	0	1	1	0	1
S1	10	2020-12-17	11:37:00	25	0	0	0	0	1	0	1
S1	11	2021-01-18		34	0	0	0	0	0	0	1
S1	11	2020-11-26	09:40:00	15		0	0	1	1	0	1
S1	11	2020-12-03	08:23:00	24	1	0	0	1	1	0	1
S1	11	2020-12-17	11:36:00	32	0	0	0	0	1	0	1
S1	11	2020-12-10	11:50:00	34	0	0	0	0	1	0	1
S1	11	2020-12-21	08:21:00	34	0	0	0	0	1	0	1
S1	12	2020-12-21	08:22:00	20	0	0	0	0	0	0	1
S1	12	2020-11-26	09:48:00	17		0	0	1	1	0	1
S1	12	2020-12-03	08:31:00	18	0	0	0	1	1	0	1
S1	12	2020-12-10	11:56:00	20	0	0	0	0	1	0	1
S1	12	2020-12-17	11:35:00	20	0	0	0	0	1	0	1
S1	13	2021-01-18			0	0	0	0	0	0	1
S1	13	2020-11-26	10:09:00	9		0	0	1	1	0	1
S1	13	2020-12-03	08:36:00	9	0	0	0	0	1	0	1
S1	13	2020-12-10	11:59:00	9	0	0	0	0	1	0	1
S1	13	2020-12-17	11:33:00	9	0	0	0	0	1	0	1
S1	13	2020-12-21	08:23:00	9	0	0	0	0	1	0	1
S1	14	2020-12-21	08:24:00	15	0	0	0	0	0	0	1
S1	14	2020-12-03	08:37:00	14	0	0	0	0	1	0	1
S1	14	2020-12-10	11:46:00	15	0	0	0	0	1	0	1
S1	14	2020-12-17	11:32:00	15	0	0	0	0	1	0	1
S1	14	2020-11-26	10:24:00	16		0	0	1	1	0	1
S1	15	2021-01-18		31	0	0	0	0	0	0	1
S1	15	2020-12-03	08:39:00	15	0	0	0	1	1	0	1
S1	15	2020-12-10	11:44:00	20	0	0	0	1	1	0	1
S1	15	2020-12-17	11:31:00	25	0	0	0	0	1	0	1
S1	15	2020-12-21	08:25:00	31	0	0	0	1	1	0	1
S1	15	2020-11-26	10:38:00	38		0	0	1	1	0	1
S1	16	2021-01-18		32	0	0	0	0	0	0	1
S1	16	2020-11-26	11:06:00	20		0	0	1	1	0	1
S1	16	2020-12-03	08:48:00	30	0	0	0	1	1	0	1
S1	16	2020-12-17	11:24:00	30	0	0	0	0	1	0	1
S1	16	2020-12-10	11:40:00	31	0	0	0	0	1	0	1
S1	16	2020-12-21	08:31:00	32	0	0	0	0	1	0	1
S1	17	2021-01-11	07:53:00	23	0	0	0	0	0	0	1
S1	17	2020-11-26	11:17:00	10		0	0	1	1	0	1
S1	17	2020-12-03	08:51:00	12	0	0	0	1	1	0	1
S1	17	2020-12-10	11:33:00	15	0	0	0	1	1	0	1
S1	17	2020-12-17	11:25:00	16	0	0	0	1	1	0	1
S1	17	2020-12-21	08:30:00	19	0	0	0	1	1	0	1
S1	18	2021-02-08	16:59:00	1	0	0	0	0	0	0	1
S1	18	2021-02-01	15:12:00	3	1	0	0	1	1	0	1
S1	18	2021-01-11	08:37:00	14	3	1	0	1	1	0	1
S1	18	2021-01-18	09:15:00	15	3	0	1	2	1	0	1
S1	18	2021-01-26	15:51:00	16	5	0	0	1	1	0	1
S1	18	2020-11-26	12:03:00	20		0	0	1	1	0	1
S1	18	2020-12-03	09:04:00	20	0	0	0	1	1	0	1
S1	18	2020-12-17	11:04:00	24	6	0	0	0	1	0	1
S1	18	2020-12-10	11:25:00	25	4	0	0	1	1	0	1
S1	18	2020-12-21	08:43:00	26	5	0	0	1	1	0	1
S1	19	2021-02-15	10:35:00	37	1	2	2	0	0	0	1
S1	19	2020-11-26	12:53:00	31		0	0	1	1	0	1
S1	19	2020-12-03	09:21:00	32	0	0	0	1	1	0	1
S1	19	2020-12-10	11:05:00	36	8	0	0	1	1	0	1
S1	19	2020-12-17	10:48:00	36	4	0	0	0	1	0	1
S1	19	2020-12-21	09:03:00	36	4	0	0	1	1	0	1
S1	19	2021-01-13	11:20:00	37	11	1	0	1	1	0	1
S1	19	2021-01-19	08:09:00	37	8	0	0	0	1	0	1
S1	19	2021-02-01	10:07:00	37	1	4	0	0	1	0	1
S1	19	2021-02-08	10:02:00	37	0	4	0	0	1	0	1
S1	19	2021-01-26	10:24:00	38	4	2	0	0	1	0	1
S1	20	2020-11-26	13:14:00	24		0	0	1	1	0	1
S1	20	2020-12-03	09:24:00	26	4	0	0	1	1	0	1
S1	20	2020-12-17	10:50:00	26	10	1	0	1	1	0	1
S1	20	2020-12-21	09:07:00	26	10	2	0	1	1	0	1
S1	20	2020-12-10	11:06:00	35	6	0	0	1	1	0	1
S1	20	2021-01-19	08:10:00	40	12	4	5	5	1	0	1
S1	20	2021-01-26	10:25:00	40	15	4	6	3	1	0	1
S1	20	2021-02-08	10:06:00	41	15	7	7	4	1	0	1
S1	20	2021-02-15	10:36:00	42	16	5	8	5	1	0	1
S1	20	2021-02-01	10:09:00	43	15	4	7	5	1	0	1
S1	20	2021-01-13	11:33:00	49	14	5	2	3	1	0	1
S1	21	2021-01-13	11:37:00	29	0	0	0	0	0	0	1
S1	21	2020-12-10	11:05:00	29	3	1	0	0	1	0	1
S1	21	2020-12-17	10:52:00	29	4	1	0	0	1	0	1
S1	21	2020-12-21	09:08:00	29	3	0	0	0	1	0	1
S1	21	2020-12-03	09:24:00	30	1	1	0	1	1	0	1
S1	21	2020-11-26	13:17:00	33		0	0	1	1	0	1
S1	22	2021-01-13	11:25:00	31	0	0	0	0	0	0	1
S1	22	2020-12-03	09:22:00	28	0	0	0	1	1	0	1
S1	22	2020-11-26	13:20:00	29		0	0	1	1	0	1
S1	22	2020-12-10	11:01:00	31	7	3	0	1	1	0	1
S1	22	2020-12-17	10:54:00	31	8	3	0	1	1	0	1
S1	22	2020-12-21	09:04:00	33	12	3	0	1	1	0	1
S1	23	2020-11-27	14:53:00	15		0	0	0	1	0	1
S1	23	2020-12-18	17:05:00		0	0	0	0	1	0	1
S1	24	2020-11-27	15:01:00	14		0	0	0	1	0	1
S1	25	2021-01-13	16:58:00	18	0	0	0	0	0	0	1
S1	25	2020-11-27	15:12:00	16		0	0	1	1	0	1
S1	25	2020-12-18	16:53:00	24	0	0	0	0	1	0	1
S1	26	2021-01-13	16:59:00	22	0	0	0	0	0	0	1
S1	26	2020-11-27	15:25:00	20		0	0	1	1	0	1
S1	27	2021-01-13	17:00:00	24	0	0	0	0	0	0	1
S1	27	2020-11-27	15:41:00	20		0	0	1	1	0	1
S1	27	2020-12-18	16:57:00	27	0	0	0	1	1	0	1
S1	28	2021-01-13	17:05:00	14	0	0	0	0	0	0	1
S1	28	2020-11-27	15:45:00	14		0	0	1	1	0	1
S1	28	2020-12-18	16:58:00	16	0	0	0	0	1	0	1
S1	29	2020-11-27	15:50:00	19		0	0	1	1	0	1
S1	30	2021-01-13	17:01:00	15	0	0	0	0	0	0	1
S1	30	2020-11-27	16:18:00	13		0	0	1	1	0	1
S1	30	2020-12-18	17:00:00	15	2	0	0	1	1	0	1
S1	31	2021-01-13	17:21:00	15	0	0	0	0	0	0	1
S1	31	2020-11-27	16:54:00	17		0	0	0	1	0	1
S1	32	2020-11-27	17:08:00	11		0	0	1	1	0	1
S1	32	2021-01-14	15:40:00	22	4	0	0	0	1	0	1
S1	32	2021-02-11	14:09:00	22	0	0	0	0	1	0	1
S1	33	2021-01-14	15:44:00					0	0	0	1
S1	33	2020-11-28	09:09:00	14		0	0	1	1	0	1
S1	34	2021-02-11						0	0	0	1
S1	34	2020-11-28	09:55:00	13		0	0	1	1	0	1
S1	35	2021-01-14	16:21:00	33	0	0	0	0	0	0	1
S1	35	2020-11-28	10:12:00	34		0	0	1	1	0	1
S1	36	2021-01-14	16:22:00	21	0	0	0	0	0	0	1
S1	36	2020-11-28	10:19:00	22		0	0	1	1	0	1
S1	37	2021-01-14	16:23:00	24	0	0	0	0	0	0	1
S1	37	2020-11-28	10:25:00	23		0	0	1	1	0	1
S1	38	2021-01-14	16:24:00	29	0	0	0	0	0	0	1
S1	38	2020-11-28	10:31:00	24		0	0	0	1	0	1
S1	39	2021-01-14	16:17:00	32	0	0	0	0	0	0	1
S1	39	2020-11-28	10:37:00	24		0	0	1	1	0	1
S1	40	2021-01-14	16:16:00	32	0	0	0	0	0	0	1
S1	40	2020-11-28	10:46:00	30		0	0	1	1	0	1
S1	41	2021-02-11	15:34:00	38	0	0	0	0	0	0	1
S1	41	2020-11-28	10:50:00	30		0	0	1	1	0	1
S1	41	2021-01-14	16:18:00	39	0	0	0	0	1	0	1
S1	42	2021-01-14	16:15:00	23	0	0	0	0	0	0	1
S1	42	2020-11-28	10:55:00	21		0	0	0	1	0	1
S1	43	2021-01-14	16:13:00	28	0	0	0	0	0	0	1
S1	43	2020-11-28	10:57:00	27		0	0	1	1	0	1
S1	44	2021-02-11						0	0	0	1
S1	44	2020-11-28	11:15:00	21		0	0	0	1	0	1
S1	45	2021-01-14	16:46:00	46	0	0	0	0	0	0	1
S1	45	2020-11-28	11:29:00	32		0	0	1	1	0	1
S1	46	2021-02-11	16:03:00	40	0	0	0	0	0	0	1
S1	46	2020-11-28	11:39:00	35		0	0	1	1	0	1
S1	46	2021-01-14	16:45:00	39	2	1	0	1	1	0	1
S1	47	2021-02-11	16:01:00	18	0	0	0	0	0	0	1
S1	47	2020-11-28	11:42:00	12		0	0	1	1	0	1
S1	47	2021-01-14	16:25:00	18	0	0	0	1	1	0	1
S1	48	2021-01-14	16:33:00	38	0	0	0	0	0	0	1
S1	48	2020-11-28	11:44:00			0	0	1	1	0	1
S1	49	2021-01-14	16:35:00	25	0	0	0	0	0	0	1
S1	49	2020-11-28	11:51:00	20		0	0	1	1	0	1
S1	50	2021-01-14	16:34:00	13	0	0	0	0	0	0	1
S1	50	2020-11-28	11:54:00	12		0	0	0	1	0	1
S1	51	2021-01-14	16:32:00	25	0	0	0	0	0	0	1
S1	51	2020-11-28	11:55:00	25		0	0	0	1	0	1
S1	52	2021-01-14	16:31:00	23	0	0	0	0	0	0	1
S1	52	2020-11-28	11:58:00	20		0	0	1	1	0	1
S1	53	2021-02-11						0	0	0	1
S1	53	2020-11-28	12:27:00	25		0	0	1	1	0	1
S1	53	2021-01-14	16:50:00	25	0	0	0	0	1	0	1
S1	54	2021-01-14	17:19:00	24	0	0	0	0	0	0	1
S1	54	2020-11-28	12:45:00	20		0	0	1	1	0	1
S1	55	2021-01-14	17:20:00	29	0	0	0	0	0	0	1
[truncated: 1,197 more rows]

## Sheet: Data sheet S.2 Assay survival
Date	Day	group	Nest	n_total	n_dead	waspID	censor
2021-03-15	0	control	4	74	0	1	1
2021-03-15	0	control	4	74	0	2	1
2021-03-15	0	control	4	74	0	3	1
2021-03-15	0	control	4	74	0	4	1
2021-03-15	0	control	4	74	0	5	1
2021-03-15	0	control	4	74	0	6	1
2021-03-15	0	control	4	74	0	7	1
2021-03-15	0	control	4	74	0	8	1
2021-03-15	0	control	4	74	0	9	1
2021-03-15	0	control	4	74	0	10	1
2021-03-15	0	control	4	74	0	11	1
2021-03-15	0	control	4	74	0	12	1
2021-03-15	0	control	4	74	0	13	1
2021-03-15	0	control	4	74	0	14	1
2021-03-15	0	control	4	74	0	15	1
2021-03-15	0	control	4	74	0	16	1
2021-03-15	0	control	4	74	0	17	1
2021-03-15	0	control	4	74	0	18	1
2021-03-15	0	control	4	74	0	19	1
2021-03-15	0	control	4	74	0	20	1
2021-03-15	0	control	4	74	0	21	1
2021-03-15	0	control	4	74	0	22	1
2021-03-15	0	control	4	74	0	23	1
2021-03-15	0	control	4	74	0	24	1
2021-03-15	0	control	4	74	0	25	1
2021-03-15	0	control	4	74	0	26	1
2021-03-15	0	control	4	74	0	27	1
2021-03-15	0	control	4	74	0	28	1
2021-03-15	0	control	4	74	0	29	1
2021-03-15	0	control	4	74	0	30	1
2021-03-15	0	control	4	74	0	31	1
2021-03-15	0	control	4	74	0	32	1
2021-03-15	0	control	4	74	0	33	1
2021-03-15	0	control	4	74	0	34	1
2021-03-15	0	control	4	74	0	35	1
2021-03-15	0	control	4	74	0	36	1
2021-03-15	0	control	4	74	0	37	1
2021-03-15	0	control	4	74	0	38	1
2021-03-15	0	control	4	74	0	39	1
2021-03-15	0	control	4	74	0	40	1
2021-03-15	0	control	4	74	0	41	1
2021-03-15	0	control	4	74	0	42	1
2021-03-15	0	control	4	74	0	43	1
2021-03-15	0	control	4	74	0	44	1
2021-03-15	0	control	4	74	0	45	1
2021-03-15	0	control	4	74	0	46	1
2021-03-15	0	control	4	74	0	47	1
2021-03-15	0	control	4	74	0	48	1
2021-03-15	0	control	4	74	0	49	1
2021-03-15	0	control	4	74	0	50	1
2021-03-15	0	control	4	74	0	51	1
2021-03-15	0	control	4	74	0	52	1
2021-03-15	0	control	4	74	0	53	1
2021-03-15	0	control	4	74	0	54	1
2021-03-15	0	control	4	74	0	55	1
2021-03-15	0	control	4	74	0	56	1
2021-03-15	0	control	4	74	0	57	1
2021-03-15	0	control	4	74	0	58	1
2021-03-15	0	control	4	74	0	59	1
2021-03-15	0	control	4	74	0	60	1
2021-03-15	0	control	4	74	0	61	1
2021-03-15	0	control	4	74	0	62	1
2021-03-15	0	control	4	74	0	63	1
2021-03-15	0	control	4	74	0	64	1
2021-03-15	0	control	4	74	0	65	1
2021-03-15	0	control	4	74	0	66	1
2021-03-15	0	control	4	74	0	67	1
2021-03-15	0	control	4	74	0	68	1
2021-03-15	0	control	4	74	0	69	1
2021-03-15	0	control	4	74	0	70	1
2021-03-15	0	control	4	74	0	71	1
2021-03-15	0	control	4	74	0	72	1
2021-03-15	0	control	4	74	0	73	1
2021-03-15	0	control	4	74	0	74	1
2021-03-17	2	control	4	74	0	1	1
2021-03-17	2	control	4	74	0	2	1
2021-03-17	2	control	4	74	0	3	1
2021-03-17	2	control	4	74	0	4	1
2021-03-17	2	control	4	74	0	5	1
2021-03-17	2	control	4	74	0	6	1
2021-03-17	2	control	4	74	0	7	1
2021-03-17	2	control	4	74	0	8	1
2021-03-17	2	control	4	74	0	9	1
2021-03-17	2	control	4	74	0	10	1
2021-03-17	2	control	4	74	0	11	1
2021-03-17	2	control	4	74	0	12	1
2021-03-17	2	control	4	74	0	13	1
2021-03-17	2	control	4	74	0	14	1
2021-03-17	2	control	4	74	0	15	1
2021-03-17	2	control	4	74	0	16	1
2021-03-17	2	control	4	74	0	17	1
2021-03-17	2	control	4	74	0	18	1
2021-03-17	2	control	4	74	0	19	1
2021-03-17	2	control	4	74	0	20	1
2021-03-17	2	control	4	74	0	21	1
2021-03-17	2	control	4	74	0	22	1
2021-03-17	2	control	4	74	0	23	1
2021-03-17	2	control	4	74	0	24	1
2021-03-17	2	control	4	74	0	25	1
2021-03-17	2	control	4	74	0	26	1
2021-03-17	2	control	4	74	0	27	1
2021-03-17	2	control	4	74	0	28	1
2021-03-17	2	control	4	74	0	29	1
2021-03-17	2	control	4	74	0	30	1
2021-03-17	2	control	4	74	0	31	1
2021-03-17	2	control	4	74	0	32	1
2021-03-17	2	control	4	74	0	33	1
2021-03-17	2	control	4	74	0	34	1
2021-03-17	2	control	4	74	0	35	1
2021-03-17	2	control	4	74	0	36	1
2021-03-17	2	control	4	74	0	37	1
2021-03-17	2	control	4	74	0	38	1
2021-03-17	2	control	4	74	0	39	1
2021-03-17	2	control	4	74	0	40	1
2021-03-17	2	control	4	74	0	41	1
2021-03-17	2	control	4	74	0	42	1
2021-03-17	2	control	4	74	0	43	1
2021-03-17	2	control	4	74	0	44	1
2021-03-17	2	control	4	74	0	45	1
2021-03-17	2	control	4	74	0	46	1
2021-03-17	2	control	4	74	0	47	1
2021-03-17	2	control	4	74	0	48	1
2021-03-17	2	control	4	74	0	49	1
2021-03-17	2	control	4	74	0	50	1
2021-03-17	2	control	4	74	0	51	1
2021-03-17	2	control	4	74	0	52	1
2021-03-17	2	control	4	74	0	53	1
2021-03-17	2	control	4	74	0	54	1
2021-03-17	2	control	4	74	0	55	1
2021-03-17	2	control	4	74	0	56	1
2021-03-17	2	control	4	74	0	57	1
2021-03-17	2	control	4	74	0	58	1
2021-03-17	2	control	4	74	0	59	1
2021-03-17	2	control	4	74	0	60	1
2021-03-17	2	control	4	74	0	61	1
2021-03-17	2	control	4	74	0	62	1
2021-03-17	2	control	4	74	0	63	1
2021-03-17	2	control	4	74	0	64	1
2021-03-17	2	control	4	74	0	65	1
2021-03-17	2	control	4	74	0	66	1
2021-03-17	2	control	4	74	0	67	1
2021-03-17	2	control	4	74	0	68	1
2021-03-17	2	control	4	74	0	69	1
2021-03-17	2	control	4	74	0	70	1
2021-03-17	2	control	4	74	0	71	1
2021-03-17	2	control	4	74	0	72	1
2021-03-17	2	control	4	74	0	73	1
2021-03-17	2	control	4	74	0	74	1
2021-03-19	4	control	4	74	0	1	1
2021-03-19	4	control	4	74	0	2	1
2021-03-19	4	control	4	74	0	3	1
2021-03-19	4	control	4	74	0	4	1
2021-03-19	4	control	4	74	0	5	1
2021-03-19	4	control	4	74	0	6	1
2021-03-19	4	control	4	74	0	7	1
2021-03-19	4	control	4	74	0	8	1
2021-03-19	4	control	4	74	0	9	1
2021-03-19	4	control	4	74	0	10	1
2021-03-19	4	control	4	74	0	11	1
2021-03-19	4	control	4	74	0	12	1
2021-03-19	4	control	4	74	0	13	1
2021-03-19	4	control	4	74	0	14	1
2021-03-19	4	control	4	74	0	15	1
2021-03-19	4	control	4	74	0	16	1
2021-03-19	4	control	4	74	0	17	1
2021-03-19	4	control	4	74	0	18	1
2021-03-19	4	control	4	74	0	19	1
2021-03-19	4	control	4	74	0	20	1
2021-03-19	4	control	4	74	0	21	1
2021-03-19	4	control	4	74	0	22	1
2021-03-19	4	control	4	74	0	23	1
2021-03-19	4	control	4	74	0	24	1
2021-03-19	4	control	4	74	0	25	1
2021-03-19	4	control	4	74	0	26	1
2021-03-19	4	control	4	74	0	27	1
2021-03-19	4	control	4	74	0	28	1
2021-03-19	4	control	4	74	0	29	1
2021-03-19	4	control	4	74	0	30	1
2021-03-19	4	control	4	74	0	31	1
2021-03-19	4	control	4	74	0	32	1
2021-03-19	4	control	4	74	0	33	1
2021-03-19	4	control	4	74	0	34	1
2021-03-19	4	control	4	74	0	35	1
2021-03-19	4	control	4	74	0	36	1
2021-03-19	4	control	4	74	0	37	1
2021-03-19	4	control	4	74	0	38	1
2021-03-19	4	control	4	74	0	39	1
2021-03-19	4	control	4	74	0	40	1
2021-03-19	4	control	4	74	0	41	1
2021-03-19	4	control	4	74	0	42	1
2021-03-19	4	control	4	74	0	43	1
2021-03-19	4	control	4	74	0	44	1
2021-03-19	4	control	4	74	0	45	1
2021-03-19	4	control	4	74	0	46	1
2021-03-19	4	control	4	74	0	47	1
2021-03-19	4	control	4	74	0	48	1
2021-03-19	4	control	4	74	0	49	1
2021-03-19	4	control	4	74	0	50	1
2021-03-19	4	control	4	74	0	51	1
2021-03-19	4	control	4	74	0	52	1
2021-03-19	4	control	4	74	0	53	1
2021-03-19	4	control	4	74	0	54	1
2021-03-19	4	control	4	74	0	55	1
2021-03-19	4	control	4	74	0	56	1
2021-03-19	4	control	4	74	0	57	1
2021-03-19	4	control	4	74	0	58	1
2021-03-19	4	control	4	74	0	59	1
2021-03-19	4	control	4	74	0	60	1
2021-03-19	4	control	4	74	0	61	1
2021-03-19	4	control	4	74	0	62	1
2021-03-19	4	control	4	74	0	63	1
2021-03-19	4	control	4	74	0	64	1
2021-03-19	4	control	4	74	0	65	1
2021-03-19	4	control	4	74	0	66	1
2021-03-19	4	control	4	74	0	67	1
2021-03-19	4	control	4	74	0	68	1
2021-03-19	4	control	4	74	0	69	1
2021-03-19	4	control	4	74	0	70	1
2021-03-19	4	control	4	74	0	71	1
2021-03-19	4	control	4	74	0	72	1
2021-03-19	4	control	4	74	0	73	1
2021-03-19	4	control	4	74	0	74	1
2021-03-21	6	control	4	74	0	1	1
2021-03-21	6	control	4	74	0	2	1
2021-03-21	6	control	4	74	0	3	1
2021-03-21	6	control	4	74	0	4	1
2021-03-21	6	control	4	74	0	5	1
2021-03-21	6	control	4	74	0	6	1
2021-03-21	6	control	4	74	0	7	1
2021-03-21	6	control	4	74	0	8	1
2021-03-21	6	control	4	74	0	9	1
2021-03-21	6	control	4	74	0	10	1
2021-03-21	6	control	4	74	0	11	1
2021-03-21	6	control	4	74	0	12	1
2021-03-21	6	control	4	74	0	13	1
2021-03-21	6	control	4	74	0	14	1
2021-03-21	6	control	4	74	0	15	1
2021-03-21	6	control	4	74	0	16	1
2021-03-21	6	control	4	74	0	17	1
2021-03-21	6	control	4	74	0	18	1
2021-03-21	6	control	4	74	0	19	1
2021-03-21	6	control	4	74	0	20	1
2021-03-21	6	control	4	74	0	21	1
2021-03-21	6	control	4	74	0	22	1
2021-03-21	6	control	4	74	0	23	1
2021-03-21	6	control	4	74	0	24	1
2021-03-21	6	control	4	74	0	25	1
2021-03-21	6	control	4	74	0	26	1
2021-03-21	6	control	4	74	0	27	1
2021-03-21	6	control	4	74	0	28	1
2021-03-21	6	control	4	74	0	29	1
2021-03-21	6	control	4	74	0	30	1
2021-03-21	6	control	4	74	0	31	1
2021-03-21	6	control	4	74	0	32	1
2021-03-21	6	control	4	74	0	33	1
2021-03-21	6	control	4	74	0	34	1
2021-03-21	6	control	4	74	0	35	1
2021-03-21	6	control	4	74	0	36	1
2021-03-21	6	control	4	74	0	37	1
2021-03-21	6	control	4	74	0	38	1
2021-03-21	6	control	4	74	0	39	1
2021-03-21	6	control	4	74	0	40	1
2021-03-21	6	control	4	74	0	41	1
2021-03-21	6	control	4	74	0	42	1
2021-03-21	6	control	4	74	0	43	1
2021-03-21	6	control	4	74	0	44	1
2021-03-21	6	control	4	74	0	45	1
2021-03-21	6	control	4	74	0	46	1
2021-03-21	6	control	4	74	0	47	1
2021-03-21	6	control	4	74	0	48	1
2021-03-21	6	control	4	74	0	49	1
2021-03-21	6	control	4	74	0	50	1
2021-03-21	6	control	4	74	0	51	1
2021-03-21	6	control	4	74	0	52	1
2021-03-21	6	control	4	74	0	53	1
2021-03-21	6	control	4	74	0	54	1
2021-03-21	6	control	4	74	0	55	1
2021-03-21	6	control	4	74	0	56	1
2021-03-21	6	control	4	74	0	57	1
2021-03-21	6	control	4	74	0	58	1
2021-03-21	6	control	4	74	0	59	1
2021-03-21	6	control	4	74	0	60	1
2021-03-21	6	control	4	74	0	61	1
2021-03-21	6	control	4	74	0	62	1
2021-03-21	6	control	4	74	0	63	1
2021-03-21	6	control	4	74	0	64	1
2021-03-21	6	control	4	74	0	65	1
2021-03-21	6	control	4	74	0	66	1
2021-03-21	6	control	4	74	0	67	1
2021-03-21	6	control	4	74	0	68	1
2021-03-21	6	control	4	74	0	69	1
2021-03-21	6	control	4	74	0	70	1
2021-03-21	6	control	4	74	0	71	1
2021-03-21	6	control	4	74	0	72	1
2021-03-21	6	control	4	74	0	73	1
2021-03-21	6	control	4	74	0	74	1
2021-03-23	8	control	4	74	1	1	2
2021-03-23	8	control	4	74	1	2	1
2021-03-23	8	control	4	74	1	3	1
2021-03-23	8	control	4	74	1	4	1
2021-03-23	8	control	4	74	1	5	1
2021-03-23	8	control	4	74	1	6	1
2021-03-23	8	control	4	74	1	7	1
2021-03-23	8	control	4	74	1	8	1
2021-03-23	8	control	4	74	1	9	1
2021-03-23	8	control	4	74	1	10	1
2021-03-23	8	control	4	74	1	11	1
2021-03-23	8	control	4	74	1	12	1
2021-03-23	8	control	4	74	1	13	1
2021-03-23	8	control	4	74	1	14	1
2021-03-23	8	control	4	74	1	15	1
2021-03-23	8	control	4	74	1	16	1
2021-03-23	8	control	4	74	1	17	1
2021-03-23	8	control	4	74	1	18	1
2021-03-23	8	control	4	74	1	19	1
2021-03-23	8	control	4	74	1	20	1
2021-03-23	8	control	4	74	1	21	1
2021-03-23	8	control	4	74	1	22	1
2021-03-23	8	control	4	74	1	23	1
2021-03-23	8	control	4	74	1	24	1
2021-03-23	8	control	4	74	1	25	1
2021-03-23	8	control	4	74	1	26	1
2021-03-23	8	control	4	74	1	27	1
2021-03-23	8	control	4	74	1	28	1
2021-03-23	8	control	4	74	1	29	1
2021-03-23	8	control	4	74	1	30	1
2021-03-23	8	control	4	74	1	31	1
2021-03-23	8	control	4	74	1	32	1
2021-03-23	8	control	4	74	1	33	1
2021-03-23	8	control	4	74	1	34	1
2021-03-23	8	control	4	74	1	35	1
2021-03-23	8	control	4	74	1	36	1
2021-03-23	8	control	4	74	1	37	1
2021-03-23	8	control	4	74	1	38	1
2021-03-23	8	control	4	74	1	39	1
2021-03-23	8	control	4	74	1	40	1
2021-03-23	8	control	4	74	1	41	1
2021-03-23	8	control	4	74	1	42	1
2021-03-23	8	control	4	74	1	43	1
2021-03-23	8	control	4	74	1	44	1
2021-03-23	8	control	4	74	1	45	1
2021-03-23	8	control	4	74	1	46	1
2021-03-23	8	control	4	74	1	47	1
2021-03-23	8	control	4	74	1	48	1
2021-03-23	8	control	4	74	1	49	1
2021-03-23	8	control	4	74	1	50	1
2021-03-23	8	control	4	74	1	51	1
2021-03-23	8	control	4	74	1	52	1
2021-03-23	8	control	4	74	1	53	1
2021-03-23	8	control	4	74	1	54	1
2021-03-23	8	control	4	74	1	55	1
2021-03-23	8	control	4	74	1	56	1
2021-03-23	8	control	4	74	1	57	1
2021-03-23	8	control	4	74	1	58	1
2021-03-23	8	control	4	74	1	59	1
2021-03-23	8	control	4	74	1	60	1
2021-03-23	8	control	4	74	1	61	1
2021-03-23	8	control	4	74	1	62	1
2021-03-23	8	control	4	74	1	63	1
2021-03-23	8	control	4	74	1	64	1
2021-03-23	8	control	4	74	1	65	1
2021-03-23	8	control	4	74	1	66	1
2021-03-23	8	control	4	74	1	67	1
2021-03-23	8	control	4	74	1	68	1
2021-03-23	8	control	4	74	1	69	1
2021-03-23	8	control	4	74	1	70	1
2021-03-23	8	control	4	74	1	71	1
2021-03-23	8	control	4	74	1	72	1
2021-03-23	8	control	4	74	1	73	1
2021-03-23	8	control	4	74	1	74	1
2021-03-25	10	control	4	74	1	1	2
2021-03-25	10	control	4	74	1	2	1
2021-03-25	10	control	4	74	1	3	1
2021-03-25	10	control	4	74	1	4	1
2021-03-25	10	control	4	74	1	5	1
2021-03-25	10	control	4	74	1	6	1
2021-03-25	10	control	4	74	1	7	1
2021-03-25	10	control	4	74	1	8	1
2021-03-25	10	control	4	74	1	9	1
2021-03-25	10	control	4	74	1	10	1
2021-03-25	10	control	4	74	1	11	1
2021-03-25	10	control	4	74	1	12	1
2021-03-25	10	control	4	74	1	13	1
2021-03-25	10	control	4	74	1	14	1
2021-03-25	10	control	4	74	1	15	1
2021-03-25	10	control	4	74	1	16	1
2021-03-25	10	control	4	74	1	17	1
2021-03-25	10	control	4	74	1	18	1
2021-03-25	10	control	4	74	1	19	1
2021-03-25	10	control	4	74	1	20	1
2021-03-25	10	control	4	74	1	21	1
2021-03-25	10	control	4	74	1	22	1
2021-03-25	10	control	4	74	1	23	1
2021-03-25	10	control	4	74	1	24	1
2021-03-25	10	control	4	74	1	25	1
2021-03-25	10	control	4	74	1	26	1
2021-03-25	10	control	4	74	1	27	1
2021-03-25	10	control	4	74	1	28	1
2021-03-25	10	control	4	74	1	29	1
2021-03-25	10	control	4	74	1	30	1
2021-03-25	10	control	4	74	1	31	1
2021-03-25	10	control	4	74	1	32	1
2021-03-25	10	control	4	74	1	33	1
2021-03-25	10	control	4	74	1	34	1
2021-03-25	10	control	4	74	1	35	1
2021-03-25	10	control	4	74	1	36	1
2021-03-25	10	control	4	74	1	37	1
2021-03-25	10	control	4	74	1	38	1
2021-03-25	10	control	4	74	1	39	1
2021-03-25	10	control	4	74	1	40	1
2021-03-25	10	control	4	74	1	41	1
2021-03-25	10	control	4	74	1	42	1
2021-03-25	10	control	4	74	1	43	1
2021-03-25	10	control	4	74	1	44	1
2021-03-25	10	control	4	74	1	45	1
2021-03-25	10	control	4	74	1	46	1
2021-03-25	10	control	4	74	1	47	1
2021-03-25	10	control	4	74	1	48	1
2021-03-25	10	control	4	74	1	49	1
2021-03-25	10	control	4	74	1	50	1
2021-03-25	10	control	4	74	1	51	1
2021-03-25	10	control	4	74	1	52	1
2021-03-25	10	control	4	74	1	53	1
2021-03-25	10	control	4	74	1	54	1
2021-03-25	10	control	4	74	1	55	1
2021-03-25	10	control	4	74	1	56	1
2021-03-25	10	control	4	74	1	57	1
2021-03-25	10	control	4	74	1	58	1
2021-03-25	10	control	4	74	1	59	1
2021-03-25	10	control	4	74	1	60	1
2021-03-25	10	control	4	74	1	61	1
2021-03-25	10	control	4	74	1	62	1
2021-03-25	10	control	4	74	1	63	1
2021-03-25	10	control	4	74	1	64	1
2021-03-25	10	control	4	74	1	65	1
2021-03-25	10	control	4	74	1	66	1
2021-03-25	10	control	4	74	1	67	1
2021-03-25	10	control	4	74	1	68	1
2021-03-25	10	control	4	74	1	69	1
2021-03-25	10	control	4	74	1	70	1
2021-03-25	10	control	4	74	1	71	1
2021-03-25	10	control	4	74	1	72	1
2021-03-25	10	control	4	74	1	73	1
2021-03-25	10	control	4	74	1	74	1
2021-03-28	13	control	4	74	2	1	2
2021-03-28	13	control	4	74	2	2	2
2021-03-28	13	control	4	74	2	3	1
2021-03-28	13	control	4	74	2	4	1
2021-03-28	13	control	4	74	2	5	1
2021-03-28	13	control	4	74	2	6	1
2021-03-28	13	control	4	74	2	7	1
2021-03-28	13	control	4	74	2	8	1
2021-03-28	13	control	4	74	2	9	1
2021-03-28	13	control	4	74	2	10	1
2021-03-28	13	control	4	74	2	11	1
2021-03-28	13	control	4	74	2	12	1
2021-03-28	13	control	4	74	2	13	1
2021-03-28	13	control	4	74	2	14	1
2021-03-28	13	control	4	74	2	15	1
2021-03-28	13	control	4	74	2	16	1
2021-03-28	13	control	4	74	2	17	1
2021-03-28	13	control	4	74	2	18	1
2021-03-28	13	control	4	74	2	19	1
2021-03-28	13	control	4	74	2	20	1
2021-03-28	13	control	4	74	2	21	1
2021-03-28	13	control	4	74	2	22	1
2021-03-28	13	control	4	74	2	23	1
2021-03-28	13	control	4	74	2	24	1
2021-03-28	13	control	4	74	2	25	1
2021-03-28	13	control	4	74	2	26	1
2021-03-28	13	control	4	74	2	27	1
2021-03-28	13	control	4	74	2	28	1
2021-03-28	13	control	4	74	2	29	1
2021-03-28	13	control	4	74	2	30	1
2021-03-28	13	control	4	74	2	31	1
2021-03-28	13	control	4	74	2	32	1
2021-03-28	13	control	4	74	2	33	1
2021-03-28	13	control	4	74	2	34	1
2021-03-28	13	control	4	74	2	35	1
2021-03-28	13	control	4	74	2	36	1
2021-03-28	13	control	4	74	2	37	1
2021-03-28	13	control	4	74	2	38	1
2021-03-28	13	control	4	74	2	39	1
2021-03-28	13	control	4	74	2	40	1
2021-03-28	13	control	4	74	2	41	1
2021-03-28	13	control	4	74	2	42	1
2021-03-28	13	control	4	74	2	43	1
2021-03-28	13	control	4	74	2	44	1
2021-03-28	13	control	4	74	2	45	1
2021-03-28	13	control	4	74	2	46	1
2021-03-28	13	control	4	74	2	47	1
2021-03-28	13	control	4	74	2	48	1
2021-03-28	13	control	4	74	2	49	1
2021-03-28	13	control	4	74	2	50	1
2021-03-28	13	control	4	74	2	51	1
2021-03-28	13	control	4	74	2	52	1
2021-03-28	13	control	4	74	2	53	1
2021-03-28	13	control	4	74	2	54	1
2021-03-28	13	control	4	74	2	55	1
2021-03-28	13	control	4	74	2	56	1
2021-03-28	13	control	4	74	2	57	1
2021-03-28	13	control	4	74	2	58	1
2021-03-28	13	control	4	74	2	59	1
2021-03-28	13	control	4	74	2	60	1
2021-03-28	13	control	4	74	2	61	1
2021-03-28	13	control	4	74	2	62	1
2021-03-28	13	control	4	74	2	63	1
2021-03-28	13	control	4	74	2	64	1
2021-03-28	13	control	4	74	2	65	1
2021-03-28	13	control	4	74	2	66	1
2021-03-28	13	control	4	74	2	67	1
2021-03-28	13	control	4	74	2	68	1
2021-03-28	13	control	4	74	2	69	1
2021-03-28	13	control	4	74	2	70	1
2021-03-28	13	control	4	74	2	71	1
2021-03-28	13	control	4	74	2	72	1
2021-03-28	13	control	4	74	2	73	1
2021-03-28	13	control	4	74	2	74	1
2021-03-30	15	control	4	74	2	1	2
2021-03-30	15	control	4	74	2	2	2
2021-03-30	15	control	4	74	2	3	1
2021-03-30	15	control	4	74	2	4	1
2021-03-30	15	control	4	74	2	5	1
2021-03-30	15	control	4	74	2	6	1
2021-03-30	15	control	4	74	2	7	1
2021-03-30	15	control	4	74	2	8	1
2021-03-30	15	control	4	74	2	9	1
2021-03-30	15	control	4	74	2	10	1
2021-03-30	15	control	4	74	2	11	1
2021-03-30	15	control	4	74	2	12	1
2021-03-30	15	control	4	74	2	13	1
2021-03-30	15	control	4	74	2	14	1
2021-03-30	15	control	4	74	2	15	1
2021-03-30	15	control	4	74	2	16	1
2021-03-30	15	control	4	74	2	17	1
2021-03-30	15	control	4	74	2	18	1
2021-03-30	15	control	4	74	2	19	1
2021-03-30	15	control	4	74	2	20	1
2021-03-30	15	control	4	74	2	21	1
2021-03-30	15	control	4	74	2	22	1
2021-03-30	15	control	4	74	2	23	1
2021-03-30	15	control	4	74	2	24	1
2021-03-30	15	control	4	74	2	25	1
2021-03-30	15	control	4	74	2	26	1
2021-03-30	15	control	4	74	2	27	1
2021-03-30	15	control	4	74	2	28	1
2021-03-30	15	control	4	74	2	29	1
2021-03-30	15	control	4	74	2	30	1
2021-03-30	15	control	4	74	2	31	1
2021-03-30	15	control	4	74	2	32	1
2021-03-30	15	control	4	74	2	33	1
2021-03-30	15	control	4	74	2	34	1
2021-03-30	15	control	4	74	2	35	1
2021-03-30	15	control	4	74	2	36	1
2021-03-30	15	control	4	74	2	37	1
2021-03-30	15	control	4	74	2	38	1
2021-03-30	15	control	4	74	2	39	1
2021-03-30	15	control	4	74	2	40	1
2021-03-30	15	control	4	74	2	41	1
2021-03-30	15	control	4	74	2	42	1
2021-03-30	15	control	4	74	2	43	1
2021-03-30	15	control	4	74	2	44	1
2021-03-30	15	control	4	74	2	45	1
2021-03-30	15	control	4	74	2	46	1
2021-03-30	15	control	4	74	2	47	1
2021-03-30	15	control	4	74	2	48	1
2021-03-30	15	control	4	74	2	49	1
2021-03-30	15	control	4	74	2	50	1
2021-03-30	15	control	4	74	2	51	1
2021-03-30	15	control	4	74	2	52	1
2021-03-30	15	control	4	74	2	53	1
2021-03-30	15	control	4	74	2	54	1
2021-03-30	15	control	4	74	2	55	1
2021-03-30	15	control	4	74	2	56	1
2021-03-30	15	control	4	74	2	57	1
2021-03-30	15	control	4	74	2	58	1
2021-03-30	15	control	4	74	2	59	1
2021-03-30	15	control	4	74	2	60	1
2021-03-30	15	control	4	74	2	61	1
2021-03-30	15	control	4	74	2	62	1
2021-03-30	15	control	4	74	2	63	1
2021-03-30	15	control	4	74	2	64	1
2021-03-30	15	control	4	74	2	65	1
2021-03-30	15	control	4	74	2	66	1
2021-03-30	15	control	4	74	2	67	1
2021-03-30	15	control	4	74	2	68	1
2021-03-30	15	control	4	74	2	69	1
2021-03-30	15	control	4	74	2	70	1
2021-03-30	15	control	4	74	2	71	1
2021-03-30	15	control	4	74	2	72	1
2021-03-30	15	control	4	74	2	73	1
2021-03-30	15	control	4	74	2	74	1
2021-04-01	17	control	4	74	2	1	2
2021-04-01	17	control	4	74	2	2	2
2021-04-01	17	control	4	74	2	3	1
2021-04-01	17	control	4	74	2	4	1
2021-04-01	17	control	4	74	2	5	1
2021-04-01	17	control	4	74	2	6	1
2021-04-01	17	control	4	74	2	7	1
2021-04-01	17	control	4	74	2	8	1
2021-04-01	17	control	4	74	2	9	1
2021-04-01	17	control	4	74	2	10	1
2021-04-01	17	control	4	74	2	11	1
2021-04-01	17	control	4	74	2	12	1
2021-04-01	17	control	4	74	2	13	1
2021-04-01	17	control	4	74	2	14	1
2021-04-01	17	control	4	74	2	15	1
2021-04-01	17	control	4	74	2	16	1
2021-04-01	17	control	4	74	2	17	1
2021-04-01	17	control	4	74	2	18	1
2021-04-01	17	control	4	74	2	19	1
2021-04-01	17	control	4	74	2	20	1
2021-04-01	17	control	4	74	2	21	1
2021-04-01	17	control	4	74	2	22	1
2021-04-01	17	control	4	74	2	23	1
2021-04-01	17	control	4	74	2	24	1
2021-04-01	17	control	4	74	2	25	1
2021-04-01	17	control	4	74	2	26	1
2021-04-01	17	control	4	74	2	27	1
2021-04-01	17	control	4	74	2	28	1
2021-04-01	17	control	4	74	2	29	1
2021-04-01	17	control	4	74	2	30	1
2021-04-01	17	control	4	74	2	31	1
2021-04-01	17	control	4	74	2	32	1
2021-04-01	17	control	4	74	2	33	1
2021-04-01	17	control	4	74	2	34	1
2021-04-01	17	control	4	74	2	35	1
2021-04-01	17	control	4	74	2	36	1
2021-04-01	17	control	4	74	2	37	1
2021-04-01	17	control	4	74	2	38	1
2021-04-01	17	control	4	74	2	39	1
2021-04-01	17	control	4	74	2	40	1
2021-04-01	17	control	4	74	2	41	1
2021-04-01	17	control	4	74	2	42	1
2021-04-01	17	control	4	74	2	43	1
2021-04-01	17	control	4	74	2	44	1
2021-04-01	17	control	4	74	2	45	1
2021-04-01	17	control	4	74	2	46	1
2021-04-01	17	control	4	74	2	47	1
2021-04-01	17	control	4	74	2	48	1
2021-04-01	17	control	4	74	2	49	1
2021-04-01	17	control	4	74	2	50	1
2021-04-01	17	control	4	74	2	51	1
2021-04-01	17	control	4	74	2	52	1
2021-04-01	17	control	4	74	2	53	1
2021-04-01	17	control	4	74	2	54	1
2021-04-01	17	control	4	74	2	55	1
2021-04-01	17	control	4	74	2	56	1
2021-04-01	17	control	4	74	2	57	1
2021-04-01	17	control	4	74	2	58	1
2021-04-01	17	control	4	74	2	59	1
2021-04-01	17	control	4	74	2	60	1
2021-04-01	17	control	4	74	2	61	1
2021-04-01	17	control	4	74	2	62	1
2021-04-01	17	control	4	74	2	63	1
2021-04-01	17	control	4	74	2	64	1
2021-04-01	17	control	4	74	2	65	1
2021-04-01	17	control	4	74	2	66	1
2021-04-01	17	control	4	74	2	67	1
2021-04-01	17	control	4	74	2	68	1
2021-04-01	17	control	4	74	2	69	1
2021-04-01	17	control	4	74	2	70	1
2021-04-01	17	control	4	74	2	71	1
2021-04-01	17	control	4	74	2	72	1
2021-04-01	17	control	4	74	2	73	1
2021-04-01	17	control	4	74	2	74	1
2021-04-02	18	control	4	74	2	1	2
2021-04-02	18	control	4	74	2	2	2
2021-04-02	18	control	4	74	2	3	1
2021-04-02	18	control	4	74	2	4	1
2021-04-02	18	control	4	74	2	5	1
2021-04-02	18	control	4	74	2	6	1
2021-04-02	18	control	4	74	2	7	1
2021-04-02	18	control	4	74	2	8	1
2021-04-02	18	control	4	74	2	9	1
2021-04-02	18	control	4	74	2	10	1
2021-04-02	18	control	4	74	2	11	1
2021-04-02	18	control	4	74	2	12	1
2021-04-02	18	control	4	74	2	13	1
2021-04-02	18	control	4	74	2	14	1
2021-04-02	18	control	4	74	2	15	1
2021-04-02	18	control	4	74	2	16	1
2021-04-02	18	control	4	74	2	17	1
2021-04-02	18	control	4	74	2	18	1
2021-04-02	18	control	4	74	2	19	1
2021-04-02	18	control	4	74	2	20	1
2021-04-02	18	control	4	74	2	21	1
2021-04-02	18	control	4	74	2	22	1
2021-04-02	18	control	4	74	2	23	1
2021-04-02	18	control	4	74	2	24	1
2021-04-02	18	control	4	74	2	25	1
2021-04-02	18	control	4	74	2	26	1
2021-04-02	18	control	4	74	2	27	1
2021-04-02	18	control	4	74	2	28	1
2021-04-02	18	control	4	74	2	29	1
2021-04-02	18	control	4	74	2	30	1
2021-04-02	18	control	4	74	2	31	1
2021-04-02	18	control	4	74	2	32	1
2021-04-02	18	control	4	74	2	33	1
2021-04-02	18	control	4	74	2	34	1
2021-04-02	18	control	4	74	2	35	1
2021-04-02	18	control	4	74	2	36	1
2021-04-02	18	control	4	74	2	37	1
2021-04-02	18	control	4	74	2	38	1
2021-04-02	18	control	4	74	2	39	1
2021-04-02	18	control	4	74	2	40	1
2021-04-02	18	control	4	74	2	41	1
2021-04-02	18	control	4	74	2	42	1
2021-04-02	18	control	4	74	2	43	1
2021-04-02	18	control	4	74	2	44	1
2021-04-02	18	control	4	74	2	45	1
2021-04-02	18	control	4	74	2	46	1
2021-04-02	18	control	4	74	2	47	1
2021-04-02	18	control	4	74	2	48	1
2021-04-02	18	control	4	74	2	49	1
2021-04-02	18	control	4	74	2	50	1
2021-04-02	18	control	4	74	2	51	1
2021-04-02	18	control	4	74	2	52	1
2021-04-02	18	control	4	74	2	53	1
2021-04-02	18	control	4	74	2	54	1
2021-04-02	18	control	4	74	2	55	1
2021-04-02	18	control	4	74	2	56	1
2021-04-02	18	control	4	74	2	57	1
2021-04-02	18	control	4	74	2	58	1
2021-04-02	18	control	4	74	2	59	1
2021-04-02	18	control	4	74	2	60	1
2021-04-02	18	control	4	74	2	61	1
2021-04-02	18	control	4	74	2	62	1
2021-04-02	18	control	4	74	2	63	1
2021-04-02	18	control	4	74	2	64	1
2021-04-02	18	control	4	74	2	65	1
2021-04-02	18	control	4	74	2	66	1
2021-04-02	18	control	4	74	2	67	1
2021-04-02	18	control	4	74	2	68	1
2021-04-02	18	control	4	74	2	69	1
2021-04-02	18	control	4	74	2	70	1
2021-04-02	18	control	4	74	2	71	1
2021-04-02	18	control	4	74	2	72	1
2021-04-02	18	control	4	74	2	73	1
2021-04-02	18	control	4	74	2	74	1
2021-04-04	20	control	4	74	2	1	2
2021-04-04	20	control	4	74	2	2	2
2021-04-04	20	control	4	74	2	3	1
2021-04-04	20	control	4	74	2	4	1
2021-04-04	20	control	4	74	2	5	1
2021-04-04	20	control	4	74	2	6	1
2021-04-04	20	control	4	74	2	7	1
2021-04-04	20	control	4	74	2	8	1
2021-04-04	20	control	4	74	2	9	1
2021-04-04	20	control	4	74	2	10	1
2021-04-04	20	control	4	74	2	11	1
2021-04-04	20	control	4	74	2	12	1
2021-04-04	20	control	4	74	2	13	1
2021-04-04	20	control	4	74	2	14	1
2021-04-04	20	control	4	74	2	15	1
2021-04-04	20	control	4	74	2	16	1
2021-04-04	20	control	4	74	2	17	1
2021-04-04	20	control	4	74	2	18	1
2021-04-04	20	control	4	74	2	19	1
2021-04-04	20	control	4	74	2	20	1
2021-04-04	20	control	4	74	2	21	1
2021-04-04	20	control	4	74	2	22	1
2021-04-04	20	control	4	74	2	23	1
2021-04-04	20	control	4	74	2	24	1
2021-04-04	20	control	4	74	2	25	1
2021-04-04	20	control	4	74	2	26	1
2021-04-04	20	control	4	74	2	27	1
2021-04-04	20	control	4	74	2	28	1
2021-04-04	20	control	4	74	2	29	1
2021-04-04	20	control	4	74	2	30	1
2021-04-04	20	control	4	74	2	31	1
2021-04-04	20	control	4	74	2	32	1
2021-04-04	20	control	4	74	2	33	1
2021-04-04	20	control	4	74	2	34	1
2021-04-04	20	control	4	74	2	35	1
2021-04-04	20	control	4	74	2	36	1
2021-04-04	20	control	4	74	2	37	1
2021-04-04	20	control	4	74	2	38	1
2021-04-04	20	control	4	74	2	39	1
2021-04-04	20	control	4	74	2	40	1
2021-04-04	20	control	4	74	2	41	1
2021-04-04	20	control	4	74	2	42	1
2021-04-04	20	control	4	74	2	43	1
2021-04-04	20	control	4	74	2	44	1
2021-04-04	20	control	4	74	2	45	1
2021-04-04	20	control	4	74	2	46	1
2021-04-04	20	control	4	74	2	47	1
2021-04-04	20	control	4	74	2	48	1
2021-04-04	20	control	4	74	2	49	1
2021-04-04	20	control	4	74	2	50	1
2021-04-04	20	control	4	74	2	51	1
2021-04-04	20	control	4	74	2	52	1
2021-04-04	20	control	4	74	2	53	1
2021-04-04	20	control	4	74	2	54	1
2021-04-04	20	control	4	74	2	55	1
2021-04-04	20	control	4	74	2	56	1
2021-04-04	20	control	4	74	2	57	1
2021-04-04	20	control	4	74	2	58	1
2021-04-04	20	control	4	74	2	59	1
2021-04-04	20	control	4	74	2	60	1
2021-04-04	20	control	4	74	2	61	1
2021-04-04	20	control	4	74	2	62	1
2021-04-04	20	control	4	74	2	63	1
2021-04-04	20	control	4	74	2	64	1
2021-04-04	20	control	4	74	2	65	1
2021-04-04	20	control	4	74	2	66	1
2021-04-04	20	control	4	74	2	67	1
2021-04-04	20	control	4	74	2	68	1
2021-04-04	20	control	4	74	2	69	1
2021-04-04	20	control	4	74	2	70	1
2021-04-04	20	control	4	74	2	71	1
2021-04-04	20	control	4	74	2	72	1
2021-04-04	20	control	4	74	2	73	1
2021-04-04	20	control	4	74	2	74	1
2021-04-06	22	control	4	74	3	1	2
2021-04-06	22	control	4	74	3	2	2
2021-04-06	22	control	4	74	3	3	2
2021-04-06	22	control	4	74	3	4	1
2021-04-06	22	control	4	74	3	5	1
2021-04-06	22	control	4	74	3	6	1
2021-04-06	22	control	4	74	3	7	1
2021-04-06	22	control	4	74	3	8	1
2021-04-06	22	control	4	74	3	9	1
2021-04-06	22	control	4	74	3	10	1
2021-04-06	22	control	4	74	3	11	1
2021-04-06	22	control	4	74	3	12	1
2021-04-06	22	control	4	74	3	13	1
2021-04-06	22	control	4	74	3	14	1
2021-04-06	22	control	4	74	3	15	1
2021-04-06	22	control	4	74	3	16	1
2021-04-06	22	control	4	74	3	17	1
2021-04-06	22	control	4	74	3	18	1
2021-04-06	22	control	4	74	3	19	1
2021-04-06	22	control	4	74	3	20	1
2021-04-06	22	control	4	74	3	21	1
2021-04-06	22	control	4	74	3	22	1
2021-04-06	22	control	4	74	3	23	1
2021-04-06	22	control	4	74	3	24	1
2021-04-06	22	control	4	74	3	25	1
2021-04-06	22	control	4	74	3	26	1
2021-04-06	22	control	4	74	3	27	1
2021-04-06	22	control	4	74	3	28	1
2021-04-06	22	control	4	74	3	29	1
2021-04-06	22	control	4	74	3	30	1
2021-04-06	22	control	4	74	3	31	1
2021-04-06	22	control	4	74	3	32	1
2021-04-06	22	control	4	74	3	33	1
2021-04-06	22	control	4	74	3	34	1
2021-04-06	22	control	4	74	3	35	1
2021-04-06	22	control	4	74	3	36	1
2021-04-06	22	control	4	74	3	37	1
2021-04-06	22	control	4	74	3	38	1
2021-04-06	22	control	4	74	3	39	1
2021-04-06	22	control	4	74	3	40	1
2021-04-06	22	control	4	74	3	41	1
2021-04-06	22	control	4	74	3	42	1
2021-04-06	22	control	4	74	3	43	1
2021-04-06	22	control	4	74	3	44	1
2021-04-06	22	control	4	74	3	45	1
2021-04-06	22	control	4	74	3	46	1
2021-04-06	22	control	4	74	3	47	1
2021-04-06	22	control	4	74	3	48	1
2021-04-06	22	control	4	74	3	49	1
2021-04-06	22	control	4	74	3	50	1
2021-04-06	22	control	4	74	3	51	1
2021-04-06	22	control	4	74	3	52	1
2021-04-06	22	control	4	74	3	53	1
2021-04-06	22	control	4	74	3	54	1
2021-04-06	22	control	4	74	3	55	1
2021-04-06	22	control	4	74	3	56	1
2021-04-06	22	control	4	74	3	57	1
2021-04-06	22	control	4	74	3	58	1
2021-04-06	22	control	4	74	3	59	1
2021-04-06	22	control	4	74	3	60	1
2021-04-06	22	control	4	74	3	61	1
2021-04-06	22	control	4	74	3	62	1
2021-04-06	22	control	4	74	3	63	1
2021-04-06	22	control	4	74	3	64	1
2021-04-06	22	control	4	74	3	65	1
2021-04-06	22	control	4	74	3	66	1
2021-04-06	22	control	4	74	3	67	1
2021-04-06	22	control	4	74	3	68	1
2021-04-06	22	control	4	74	3	69	1
2021-04-06	22	control	4	74	3	70	1
2021-04-06	22	control	4	74	3	71	1
2021-04-06	22	control	4	74	3	72	1
2021-04-06	22	control	4	74	3	73	1
2021-04-06	22	control	4	74	3	74	1
2021-04-08	24	control	4	74	4	1	2
2021-04-08	24	control	4	74	4	2	2
2021-04-08	24	control	4	74	4	3	2
2021-04-08	24	control	4	74	4	4	2
2021-04-08	24	control	4	74	4	5	1
2021-04-08	24	control	4	74	4	6	1
2021-04-08	24	control	4	74	4	7	1
2021-04-08	24	control	4	74	4	8	1
2021-04-08	24	control	4	74	4	9	1
2021-04-08	24	control	4	74	4	10	1
2021-04-08	24	control	4	74	4	11	1
2021-04-08	24	control	4	74	4	12	1
2021-04-08	24	control	4	74	4	13	1
2021-04-08	24	control	4	74	4	14	1
2021-04-08	24	control	4	74	4	15	1
2021-04-08	24	control	4	74	4	16	1
2021-04-08	24	control	4	74	4	17	1
2021-04-08	24	control	4	74	4	18	1
2021-04-08	24	control	4	74	4	19	1
2021-04-08	24	control	4	74	4	20	1
2021-04-08	24	control	4	74	4	21	1
2021-04-08	24	control	4	74	4	22	1
2021-04-08	24	control	4	74	4	23	1
2021-04-08	24	control	4	74	4	24	1
2021-04-08	24	control	4	74	4	25	1
2021-04-08	24	control	4	74	4	26	1
2021-04-08	24	control	4	74	4	27	1
2021-04-08	24	control	4	74	4	28	1
2021-04-08	24	control	4	74	4	29	1
2021-04-08	24	control	4	74	4	30	1
2021-04-08	24	control	4	74	4	31	1
2021-04-08	24	control	4	74	4	32	1
2021-04-08	24	control	4	74	4	33	1
2021-04-08	24	control	4	74	4	34	1
2021-04-08	24	control	4	74	4	35	1
2021-04-08	24	control	4	74	4	36	1
2021-04-08	24	control	4	74	4	37	1
2021-04-08	24	control	4	74	4	38	1
2021-04-08	24	control	4	74	4	39	1
2021-04-08	24	control	4	74	4	40	1
2021-04-08	24	control	4	74	4	41	1
2021-04-08	24	control	4	74	4	42	1
2021-04-08	24	control	4	74	4	43	1
2021-04-08	24	control	4	74	4	44	1
2021-04-08	24	control	4	74	4	45	1
2021-04-08	24	control	4	74	4	46	1
2021-04-08	24	control	4	74	4	47	1
2021-04-08	24	control	4	74	4	48	1
2021-04-08	24	control	4	74	4	49	1
2021-04-08	24	control	4	74	4	50	1
2021-04-08	24	control	4	74	4	51	1
2021-04-08	24	control	4	74	4	52	1
2021-04-08	24	control	4	74	4	53	1
2021-04-08	24	control	4	74	4	54	1
2021-04-08	24	control	4	74	4	55	1
2021-04-08	24	control	4	74	4	56	1
2021-04-08	24	control	4	74	4	57	1
2021-04-08	24	control	4	74	4	58	1
2021-04-08	24	control	4	74	4	59	1
2021-04-08	24	control	4	74	4	60	1
2021-04-08	24	control	4	74	4	61	1
2021-04-08	24	control	4	74	4	62	1
2021-04-08	24	control	4	74	4	63	1
2021-04-08	24	control	4	74	4	64	1
2021-04-08	24	control	4	74	4	65	1
2021-04-08	24	control	4	74	4	66	1
2021-04-08	24	control	4	74	4	67	1
2021-04-08	24	control	4	74	4	68	1
2021-04-08	24	control	4	74	4	69	1
2021-04-08	24	control	4	74	4	70	1
2021-04-08	24	control	4	74	4	71	1
2021-04-08	24	control	4	74	4	72	1
2021-04-08	24	control	4	74	4	73	1
2021-04-08	24	control	4	74	4	74	1
2021-04-10	26	control	4	74	4	1	2
2021-04-10	26	control	4	74	4	2	2
2021-04-10	26	control	4	74	4	3	2
2021-04-10	26	control	4	74	4	4	2
2021-04-10	26	control	4	74	4	5	1
2021-04-10	26	control	4	74	4	6	1
2021-04-10	26	control	4	74	4	7	1
2021-04-10	26	control	4	74	4	8	1
2021-04-10	26	control	4	74	4	9	1
2021-04-10	26	control	4	74	4	10	1
2021-04-10	26	control	4	74	4	11	1
2021-04-10	26	control	4	74	4	12	1
2021-04-10	26	control	4	74	4	13	1
2021-04-10	26	control	4	74	4	14	1
2021-04-10	26	control	4	74	4	15	1
2021-04-10	26	control	4	74	4	16	1
2021-04-10	26	control	4	74	4	17	1
2021-04-10	26	control	4	74	4	18	1
2021-04-10	26	control	4	74	4	19	1
2021-04-10	26	control	4	74	4	20	1
2021-04-10	26	control	4	74	4	21	1
2021-04-10	26	control	4	74	4	22	1
2021-04-10	26	control	4	74	4	23	1
2021-04-10	26	control	4	74	4	24	1
2021-04-10	26	control	4	74	4	25	1
2021-04-10	26	control	4	74	4	26	1
2021-04-10	26	control	4	74	4	27	1
2021-04-10	26	control	4	74	4	28	1
2021-04-10	26	control	4	74	4	29	1
2021-04-10	26	control	4	74	4	30	1
2021-04-10	26	control	4	74	4	31	1
2021-04-10	26	control	4	74	4	32	1
2021-04-10	26	control	4	74	4	33	1
2021-04-10	26	control	4	74	4	34	1
2021-04-10	26	control	4	74	4	35	1
2021-04-10	26	control	4	74	4	36	1
2021-04-10	26	control	4	74	4	37	1
2021-04-10	26	control	4	74	4	38	1
2021-04-10	26	control	4	74	4	39	1
2021-04-10	26	control	4	74	4	40	1
2021-04-10	26	control	4	74	4	41	1
2021-04-10	26	control	4	74	4	42	1
2021-04-10	26	control	4	74	4	43	1
2021-04-10	26	control	4	74	4	44	1
2021-04-10	26	control	4	74	4	45	1
2021-04-10	26	control	4	74	4	46	1
2021-04-10	26	control	4	74	4	47	1
2021-04-10	26	control	4	74	4	48	1
2021-04-10	26	control	4	74	4	49	1
2021-04-10	26	control	4	74	4	50	1
2021-04-10	26	control	4	74	4	51	1
2021-04-10	26	control	4	74	4	52	1
2021-04-10	26	control	4	74	4	53	1
2021-04-10	26	control	4	74	4	54	1
2021-04-10	26	control	4	74	4	55	1
2021-04-10	26	control	4	74	4	56	1
2021-04-10	26	control	4	74	4	57	1
2021-04-10	26	control	4	74	4	58	1
2021-04-10	26	control	4	74	4	59	1
2021-04-10	26	control	4	74	4	60	1
2021-04-10	26	control	4	74	4	61	1
2021-04-10	26	control	4	74	4	62	1
2021-04-10	26	control	4	74	4	63	1
2021-04-10	26	control	4	74	4	64	1
2021-04-10	26	control	4	74	4	65	1
2021-04-10	26	control	4	74	4	66	1
2021-04-10	26	control	4	74	4	67	1
2021-04-10	26	control	4	74	4	68	1
2021-04-10	26	control	4	74	4	69	1
2021-04-10	26	control	4	74	4	70	1
2021-04-10	26	control	4	74	4	71	1
2021-04-10	26	control	4	74	4	72	1
2021-04-10	26	control	4	74	4	73	1
2021-04-10	26	control	4	74	4	74	1
2021-04-12	28	control	4	74	6	1	2
2021-04-12	28	control	4	74	6	2	2
2021-04-12	28	control	4	74	6	3	2
2021-04-12	28	control	4	74	6	4	2
2021-04-12	28	control	4	74	6	5	2
2021-04-12	28	control	4	74	6	6	2
2021-04-12	28	control	4	74	6	7	1
2021-04-12	28	control	4	74	6	8	1
2021-04-12	28	control	4	74	6	9	1
2021-04-12	28	control	4	74	6	10	1
2021-04-12	28	control	4	74	6	11	1
2021-04-12	28	control	4	74	6	12	1
2021-04-12	28	control	4	74	6	13	1
2021-04-12	28	control	4	74	6	14	1
2021-04-12	28	control	4	74	6	15	1
2021-04-12	28	control	4	74	6	16	1
2021-04-12	28	control	4	74	6	17	1
2021-04-12	28	control	4	74	6	18	1
2021-04-12	28	control	4	74	6	19	1
2021-04-12	28	control	4	74	6	20	1
2021-04-12	28	control	4	74	6	21	1
2021-04-12	28	control	4	74	6	22	1
2021-04-12	28	control	4	74	6	23	1
2021-04-12	28	control	4	74	6	24	1
2021-04-12	28	control	4	74	6	25	1
2021-04-12	28	control	4	74	6	26	1
2021-04-12	28	control	4	74	6	27	1
2021-04-12	28	control	4	74	6	28	1
2021-04-12	28	control	4	74	6	29	1
2021-04-12	28	control	4	74	6	30	1
2021-04-12	28	control	4	74	6	31	1
2021-04-12	28	control	4	74	6	32	1
2021-04-12	28	control	4	74	6	33	1
2021-04-12	28	control	4	74	6	34	1
2021-04-12	28	control	4	74	6	35	1
2021-04-12	28	control	4	74	6	36	1
2021-04-12	28	control	4	74	6	37	1
2021-04-12	28	control	4	74	6	38	1
2021-04-12	28	control	4	74	6	39	1
2021-04-12	28	control	4	74	6	40	1
2021-04-12	28	control	4	74	6	41	1
2021-04-12	28	control	4	74	6	42	1
2021-04-12	28	control	4	74	6	43	1
2021-04-12	28	control	4	74	6	44	1
2021-04-12	28	control	4	74	6	45	1
2021-04-12	28	control	4	74	6	46	1
2021-04-12	28	control	4	74	6	47	1
2021-04-12	28	control	4	74	6	48	1
2021-04-12	28	control	4	74	6	49	1
2021-04-12	28	control	4	74	6	50	1
2021-04-12	28	control	4	74	6	51	1
2021-04-12	28	control	4	74	6	52	1
2021-04-12	28	control	4	74	6	53	1
2021-04-12	28	control	4	74	6	54	1
2021-04-12	28	control	4	74	6	55	1
2021-04-12	28	control	4	74	6	56	1
2021-04-12	28	control	4	74	6	57	1
2021-04-12	28	control	4	74	6	58	1
2021-04-12	28	control	4	74	6	59	1
2021-04-12	28	control	4	74	6	60	1
2021-04-12	28	control	4	74	6	61	1
2021-04-12	28	control	4	74	6	62	1
2021-04-12	28	control	4	74	6	63	1
2021-04-12	28	control	4	74	6	64	1
2021-04-12	28	control	4	74	6	65	1
2021-04-12	28	control	4	74	6	66	1
2021-04-12	28	control	4	74	6	67	1
2021-04-12	28	control	4	74	6	68	1
2021-04-12	28	control	4	74	6	69	1
2021-04-12	28	control	4	74	6	70	1
2021-04-12	28	control	4	74	6	71	1
2021-04-12	28	control	4	74	6	72	1
2021-04-12	28	control	4	74	6	73	1
2021-04-12	28	control	4	74	6	74	1
2021-04-14	30	control	4	74	7	1	2
2021-04-14	30	control	4	74	7	2	2
2021-04-14	30	control	4	74	7	3	2
2021-04-14	30	control	4	74	7	4	2
2021-04-14	30	control	4	74	7	5	2
2021-04-14	30	control	4	74	7	6	2
2021-04-14	30	control	4	74	7	7	2
2021-04-14	30	control	4	74	7	8	1
2021-04-14	30	control	4	74	7	9	1
2021-04-14	30	control	4	74	7	10	1
2021-04-14	30	control	4	74	7	11	1
2021-04-14	30	control	4	74	7	12	1
2021-04-14	30	control	4	74	7	13	1
2021-04-14	30	control	4	74	7	14	1
2021-04-14	30	control	4	74	7	15	1
2021-04-14	30	control	4	74	7	16	1
2021-04-14	30	control	4	74	7	17	1
2021-04-14	30	control	4	74	7	18	1
2021-04-14	30	control	4	74	7	19	1
2021-04-14	30	control	4	74	7	20	1
2021-04-14	30	control	4	74	7	21	1
2021-04-14	30	control	4	74	7	22	1
2021-04-14	30	control	4	74	7	23	1
2021-04-14	30	control	4	74	7	24	1
2021-04-14	30	control	4	74	7	25	1
2021-04-14	30	control	4	74	7	26	1
2021-04-14	30	control	4	74	7	27	1
2021-04-14	30	control	4	74	7	28	1
2021-04-14	30	control	4	74	7	29	1
2021-04-14	30	control	4	74	7	30	1
2021-04-14	30	control	4	74	7	31	1
2021-04-14	30	control	4	74	7	32	1
2021-04-14	30	control	4	74	7	33	1
2021-04-14	30	control	4	74	7	34	1
2021-04-14	30	control	4	74	7	35	1
2021-04-14	30	control	4	74	7	36	1
2021-04-14	30	control	4	74	7	37	1
2021-04-14	30	control	4	74	7	38	1
2021-04-14	30	control	4	74	7	39	1
2021-04-14	30	control	4	74	7	40	1
2021-04-14	30	control	4	74	7	41	1
2021-04-14	30	control	4	74	7	42	1
2021-04-14	30	control	4	74	7	43	1
2021-04-14	30	control	4	74	7	44	1
2021-04-14	30	control	4	74	7	45	1
2021-04-14	30	control	4	74	7	46	1
2021-04-14	30	control	4	74	7	47	1
2021-04-14	30	control	4	74	7	48	1
2021-04-14	30	control	4	74	7	49	1
2021-04-14	30	control	4	74	7	50	1
2021-04-14	30	control	4	74	7	51	1
2021-04-14	30	control	4	74	7	52	1
2021-04-14	30	control	4	74	7	53	1
2021-04-14	30	control	4	74	7	54	1
2021-04-14	30	control	4	74	7	55	1
2021-04-14	30	control	4	74	7	56	1
2021-04-14	30	control	4	74	7	57	1
2021-04-14	30	control	4	74	7	58	1
2021-04-14	30	control	4	74	7	59	1
2021-04-14	30	control	4	74	7	60	1
2021-04-14	30	control	4	74	7	61	1
2021-04-14	30	control	4	74	7	62	1
2021-04-14	30	control	4	74	7	63	1
2021-04-14	30	control	4	74	7	64	1
2021-04-14	30	control	4	74	7	65	1
2021-04-14	30	control	4	74	7	66	1
2021-04-14	30	control	4	74	7	67	1
2021-04-14	30	control	4	74	7	68	1
2021-04-14	30	control	4	74	7	69	1
2021-04-14	30	control	4	74	7	70	1
2021-04-14	30	control	4	74	7	71	1
2021-04-14	30	control	4	74	7	72	1
2021-04-14	30	control	4	74	7	73	1
2021-04-14	30	control	4	74	7	74	1
2021-04-16	32	control	4	74	7	1	2
2021-04-16	32	control	4	74	7	2	2
2021-04-16	32	control	4	74	7	3	2
2021-04-16	32	control	4	74	7	4	2
2021-04-16	32	control	4	74	7	5	2
2021-04-16	32	control	4	74	7	6	2
2021-04-16	32	control	4	74	7	7	2
2021-04-16	32	control	4	74	7	8	1
2021-04-16	32	control	4	74	7	9	1
2021-04-16	32	control	4	74	7	10	1
2021-04-16	32	control	4	74	7	11	1
2021-04-16	32	control	4	74	7	12	1
2021-04-16	32	control	4	74	7	13	1
2021-04-16	32	control	4	74	7	14	1
2021-04-16	32	control	4	74	7	15	1
2021-04-16	32	control	4	74	7	16	1
2021-04-16	32	control	4	74	7	17	1
2021-04-16	32	control	4	74	7	18	1
2021-04-16	32	control	4	74	7	19	1
2021-04-16	32	control	4	74	7	20	1
2021-04-16	32	control	4	74	7	21	1
2021-04-16	32	control	4	74	7	22	1
2021-04-16	32	control	4	74	7	23	1
2021-04-16	32	control	4	74	7	24	1
2021-04-16	32	control	4	74	7	25	1
2021-04-16	32	control	4	74	7	26	1
2021-04-16	32	control	4	74	7	27	1
2021-04-16	32	control	4	74	7	28	1
2021-04-16	32	control	4	74	7	29	1
2021-04-16	32	control	4	74	7	30	1
2021-04-16	32	control	4	74	7	31	1
2021-04-16	32	control	4	74	7	32	1
2021-04-16	32	control	4	74	7	33	1
2021-04-16	32	control	4	74	7	34	1
2021-04-16	32	control	4	74	7	35	1
2021-04-16	32	control	4	74	7	36	1
2021-04-16	32	control	4	74	7	37	1
2021-04-16	32	control	4	74	7	38	1
2021-04-16	32	control	4	74	7	39	1
2021-04-16	32	control	4	74	7	40	1
2021-04-16	32	control	4	74	7	41	1
2021-04-16	32	control	4	74	7	42	1
2021-04-16	32	control	4	74	7	43	1
2021-04-16	32	control	4	74	7	44	1
2021-04-16	32	control	4	74	7	45	1
2021-04-16	32	control	4	74	7	46	1
2021-04-16	32	control	4	74	7	47	1
2021-04-16	32	control	4	74	7	48	1
2021-04-16	32	control	4	74	7	49	1
2021-04-16	32	control	4	74	7	50	1
2021-04-16	32	control	4	74	7	51	1
2021-04-16	32	control	4	74	7	52	1
2021-04-16	32	control	4	74	7	53	1
2021-04-16	32	control	4	74	7	54	1
2021-04-16	32	control	4	74	7	55	1
2021-04-16	32	control	4	74	7	56	1
2021-04-16	32	control	4	74	7	57	1
2021-04-16	32	control	4	74	7	58	1
2021-04-16	32	control	4	74	7	59	1
2021-04-16	32	control	4	74	7	60	1
2021-04-16	32	control	4	74	7	61	1
2021-04-16	32	control	4	74	7	62	1
2021-04-16	32	control	4	74	7	63	1
2021-04-16	32	control	4	74	7	64	1
2021-04-16	32	control	4	74	7	65	1
2021-04-16	32	control	4	74	7	66	1
2021-04-16	32	control	4	74	7	67	1
2021-04-16	32	control	4	74	7	68	1
2021-04-16	32	control	4	74	7	69	1
2021-04-16	32	control	4	74	7	70	1
2021-04-16	32	control	4	74	7	71	1
2021-04-16	32	control	4	74	7	72	1
2021-04-16	32	control	4	74	7	73	1
2021-04-16	32	control	4	74	7	74	1
2021-04-18	34	control	4	74	7	1	2
2021-04-18	34	control	4	74	7	2	2
2021-04-18	34	control	4	74	7	3	2
2021-04-18	34	control	4	74	7	4	2
2021-04-18	34	control	4	74	7	5	2
2021-04-18	34	control	4	74	7	6	2
2021-04-18	34	control	4	74	7	7	2
2021-04-18	34	control	4	74	7	8	1
2021-04-18	34	control	4	74	7	9	1
2021-04-18	34	control	4	74	7	10	1
2021-04-18	34	control	4	74	7	11	1
2021-04-18	34	control	4	74	7	12	1
2021-04-18	34	control	4	74	7	13	1
2021-04-18	34	control	4	74	7	14	1
2021-04-18	34	control	4	74	7	15	1
2021-04-18	34	control	4	74	7	16	1
2021-04-18	34	control	4	74	7	17	1
2021-04-18	34	control	4	74	7	18	1
2021-04-18	34	control	4	74	7	19	1
2021-04-18	34	control	4	74	7	20	1
2021-04-18	34	control	4	74	7	21	1
2021-04-18	34	control	4	74	7	22	1
2021-04-18	34	control	4	74	7	23	1
2021-04-18	34	control	4	74	7	24	1
2021-04-18	34	control	4	74	7	25	1
2021-04-18	34	control	4	74	7	26	1
2021-04-18	34	control	4	74	7	27	1
2021-04-18	34	control	4	74	7	28	1
2021-04-18	34	control	4	74	7	29	1
2021-04-18	34	control	4	74	7	30	1
2021-04-18	34	control	4	74	7	31	1
2021-04-18	34	control	4	74	7	32	1
2021-04-18	34	control	4	74	7	33	1
2021-04-18	34	control	4	74	7	34	1
2021-04-18	34	control	4	74	7	35	1
2021-04-18	34	control	4	74	7	36	1
2021-04-18	34	control	4	74	7	37	1
2021-04-18	34	control	4	74	7	38	1
2021-04-18	34	control	4	74	7	39	1
2021-04-18	34	control	4	74	7	40	1
2021-04-18	34	control	4	74	7	41	1
2021-04-18	34	control	4	74	7	42	1
2021-04-18	34	control	4	74	7	43	1
2021-04-18	34	control	4	74	7	44	1
2021-04-18	34	control	4	74	7	45	1
2021-04-18	34	control	4	74	7	46	1
2021-04-18	34	control	4	74	7	47	1
2021-04-18	34	control	4	74	7	48	1
2021-04-18	34	control	4	74	7	49	1
2021-04-18	34	control	4	74	7	50	1
2021-04-18	34	control	4	74	7	51	1
2021-04-18	34	control	4	74	7	52	1
2021-04-18	34	control	4	74	7	53	1
2021-04-18	34	control	4	74	7	54	1
2021-04-18	34	control	4	74	7	55	1
2021-04-18	34	control	4	74	7	56	1
2021-04-18	34	control	4	74	7	57	1
2021-04-18	34	control	4	74	7	58	1
2021-04-18	34	control	4	74	7	59	1
2021-04-18	34	control	4	74	7	60	1
2021-04-18	34	control	4	74	7	61	1
2021-04-18	34	control	4	74	7	62	1
2021-04-18	34	control	4	74	7	63	1
2021-04-18	34	control	4	74	7	64	1
2021-04-18	34	control	4	74	7	65	1
2021-04-18	34	control	4	74	7	66	1
2021-04-18	34	control	4	74	7	67	1
2021-04-18	34	control	4	74	7	68	1
2021-04-18	34	control	4	74	7	69	1
2021-04-18	34	control	4	74	7	70	1
2021-04-18	34	control	4	74	7	71	1
2021-04-18	34	control	4	74	7	72	1
2021-04-18	34	control	4	74	7	73	1
2021-04-18	34	control	4	74	7	74	1
2021-04-20	36	control	4	74	8	1	2
2021-04-20	36	control	4	74	8	2	2
2021-04-20	36	control	4	74	8	3	2
2021-04-20	36	control	4	74	8	4	2
2021-04-20	36	control	4	74	8	5	2
2021-04-20	36	control	4	74	8	6	2
2021-04-20	36	control	4	74	8	7	2
2021-04-20	36	control	4	74	8	8	2
2021-04-20	36	control	4	74	8	9	1
2021-04-20	36	control	4	74	8	10	1
2021-04-20	36	control	4	74	8	11	1
2021-04-20	36	control	4	74	8	12	1
2021-04-20	36	control	4	74	8	13	1
2021-04-20	36	control	4	74	8	14	1
2021-04-20	36	control	4	74	8	15	1
2021-04-20	36	control	4	74	8	16	1
2021-04-20	36	control	4	74	8	17	1
2021-04-20	36	control	4	74	8	18	1
2021-04-20	36	control	4	74	8	19	1
2021-04-20	36	control	4	74	8	20	1
2021-04-20	36	control	4	74	8	21	1
2021-04-20	36	control	4	74	8	22	1
2021-04-20	36	control	4	74	8	23	1
2021-04-20	36	control	4	74	8	24	1
2021-04-20	36	control	4	74	8	25	1
2021-04-20	36	control	4	74	8	26	1
2021-04-20	36	control	4	74	8	27	1
2021-04-20	36	control	4	74	8	28	1
2021-04-20	36	control	4	74	8	29	1
2021-04-20	36	control	4	74	8	30	1
2021-04-20	36	control	4	74	8	31	1
2021-04-20	36	control	4	74	8	32	1
2021-04-20	36	control	4	74	8	33	1
2021-04-20	36	control	4	74	8	34	1
2021-04-20	36	control	4	74	8	35	1
2021-04-20	36	control	4	74	8	36	1
2021-04-20	36	control	4	74	8	37	1
2021-04-20	36	control	4	74	8	38	1
2021-04-20	36	control	4	74	8	39	1
2021-04-20	36	control	4	74	8	40	1
2021-04-20	36	control	4	74	8	41	1
2021-04-20	36	control	4	74	8	42	1
2021-04-20	36	control	4	74	8	43	1
2021-04-20	36	control	4	74	8	44	1
2021-04-20	36	control	4	74	8	45	1
2021-04-20	36	control	4	74	8	46	1
2021-04-20	36	control	4	74	8	47	1
2021-04-20	36	control	4	74	8	48	1
2021-04-20	36	control	4	74	8	49	1
2021-04-20	36	control	4	74	8	50	1
2021-04-20	36	control	4	74	8	51	1
2021-04-20	36	control	4	74	8	52	1
2021-04-20	36	control	4	74	8	53	1
2021-04-20	36	control	4	74	8	54	1
2021-04-20	36	control	4	74	8	55	1
2021-04-20	36	control	4	74	8	56	1
2021-04-20	36	control	4	74	8	57	1
2021-04-20	36	control	4	74	8	58	1
2021-04-20	36	control	4	74	8	59	1
2021-04-20	36	control	4	74	8	60	1
2021-04-20	36	control	4	74	8	61	1
2021-04-20	36	control	4	74	8	62	1
2021-04-20	36	control	4	74	8	63	1
2021-04-20	36	control	4	74	8	64	1
2021-04-20	36	control	4	74	8	65	1
2021-04-20	36	control	4	74	8	66	1
2021-04-20	36	control	4	74	8	67	1
2021-04-20	36	control	4	74	8	68	1
2021-04-20	36	control	4	74	8	69	1
2021-04-20	36	control	4	74	8	70	1
2021-04-20	36	control	4	74	8	71	1
2021-04-20	36	control	4	74	8	72	1
2021-04-20	36	control	4	74	8	73	1
2021-04-20	36	control	4	74	8	74	1
2021-04-22	38	control	4	74	8	1	2
2021-04-22	38	control	4	74	8	2	2
2021-04-22	38	control	4	74	8	3	2
2021-04-22	38	control	4	74	8	4	2
2021-04-22	38	control	4	74	8	5	2
2021-04-22	38	control	4	74	8	6	2
2021-04-22	38	control	4	74	8	7	2
2021-04-22	38	control	4	74	8	8	2
2021-04-22	38	control	4	74	8	9	1
2021-04-22	38	control	4	74	8	10	1
2021-04-22	38	control	4	74	8	11	1
2021-04-22	38	control	4	74	8	12	1
2021-04-22	38	control	4	74	8	13	1
2021-04-22	38	control	4	74	8	14	1
2021-04-22	38	control	4	74	8	15	1
2021-04-22	38	control	4	74	8	16	1
2021-04-22	38	control	4	74	8	17	1
2021-04-22	38	control	4	74	8	18	1
2021-04-22	38	control	4	74	8	19	1
2021-04-22	38	control	4	74	8	20	1
2021-04-22	38	control	4	74	8	21	1
2021-04-22	38	control	4	74	8	22	1
2021-04-22	38	control	4	74	8	23	1
2021-04-22	38	control	4	74	8	24	1
2021-04-22	38	control	4	74	8	25	1
2021-04-22	38	control	4	74	8	26	1
2021-04-22	38	control	4	74	8	27	1
2021-04-22	38	control	4	74	8	28	1
2021-04-22	38	control	4	74	8	29	1
2021-04-22	38	control	4	74	8	30	1
2021-04-22	38	control	4	74	8	31	1
2021-04-22	38	control	4	74	8	32	1
2021-04-22	38	control	4	74	8	33	1
2021-04-22	38	control	4	74	8	34	1
2021-04-22	38	control	4	74	8	35	1
2021-04-22	38	control	4	74	8	36	1
2021-04-22	38	control	4	74	8	37	1
2021-04-22	38	control	4	74	8	38	1
2021-04-22	38	control	4	74	8	39	1
2021-04-22	38	control	4	74	8	40	1
2021-04-22	38	control	4	74	8	41	1
2021-04-22	38	control	4	74	8	42	1
2021-04-22	38	control	4	74	8	43	1
2021-04-22	38	control	4	74	8	44	1
2021-04-22	38	control	4	74	8	45	1
2021-04-22	38	control	4	74	8	46	1
2021-04-22	38	control	4	74	8	47	1
2021-04-22	38	control	4	74	8	48	1
2021-04-22	38	control	4	74	8	49	1
2021-04-22	38	control	4	74	8	50	1
2021-04-22	38	control	4	74	8	51	1
2021-04-22	38	control	4	74	8	52	1
2021-04-22	38	control	4	74	8	53	1
2021-04-22	38	control	4	74	8	54	1
2021-04-22	38	control	4	74	8	55	1
2021-04-22	38	control	4	74	8	56	1
2021-04-22	38	control	4	74	8	57	1
2021-04-22	38	control	4	74	8	58	1
2021-04-22	38	control	4	74	8	59	1
2021-04-22	38	control	4	74	8	60	1
2021-04-22	38	control	4	74	8	61	1
2021-04-22	38	control	4	74	8	62	1
2021-04-22	38	control	4	74	8	63	1
2021-04-22	38	control	4	74	8	64	1
2021-04-22	38	control	4	74	8	65	1
2021-04-22	38	control	4	74	8	66	1
2021-04-22	38	control	4	74	8	67	1
2021-04-22	38	control	4	74	8	68	1
2021-04-22	38	control	4	74	8	69	1
2021-04-22	38	control	4	74	8	70	1
2021-04-22	38	control	4	74	8	71	1
2021-04-22	38	control	4	74	8	72	1
2021-04-22	38	control	4	74	8	73	1
2021-04-22	38	control	4	74	8	74	1
2021-04-27	43	control	4	74	11	1	2
2021-04-27	43	control	4	74	11	2	2
2021-04-27	43	control	4	74	11	3	2
2021-04-27	43	control	4	74	11	4	2
2021-04-27	43	control	4	74	11	5	2
2021-04-27	43	control	4	74	11	6	2
2021-04-27	43	control	4	74	11	7	2
2021-04-27	43	control	4	74	11	8	2
2021-04-27	43	control	4	74	11	9	2
2021-04-27	43	control	4	74	11	10	2
2021-04-27	43	control	4	74	11	11	2
2021-04-27	43	control	4	74	11	12	1
2021-04-27	43	control	4	74	11	13	1
2021-04-27	43	control	4	74	11	14	1
2021-04-27	43	control	4	74	11	15	1
2021-04-27	43	control	4	74	11	16	1
2021-04-27	43	control	4	74	11	17	1
2021-04-27	43	control	4	74	11	18	1
2021-04-27	43	control	4	74	11	19	1
2021-04-27	43	control	4	74	11	20	1
2021-04-27	43	control	4	74	11	21	1
2021-04-27	43	control	4	74	11	22	1
2021-04-27	43	control	4	74	11	23	1
2021-04-27	43	control	4	74	11	24	1
2021-04-27	43	control	4	74	11	25	1
2021-04-27	43	control	4	74	11	26	1
2021-04-27	43	control	4	74	11	27	1
2021-04-27	43	control	4	74	11	28	1
2021-04-27	43	control	4	74	11	29	1
2021-04-27	43	control	4	74	11	30	1
2021-04-27	43	control	4	74	11	31	1
2021-04-27	43	control	4	74	11	32	1
2021-04-27	43	control	4	74	11	33	1
2021-04-27	43	control	4	74	11	34	1
2021-04-27	43	control	4	74	11	35	1
2021-04-27	43	control	4	74	11	36	1
2021-04-27	43	control	4	74	11	37	1
2021-04-27	43	control	4	74	11	38	1
2021-04-27	43	control	4	74	11	39	1
2021-04-27	43	control	4	74	11	40	1
2021-04-27	43	control	4	74	11	41	1
2021-04-27	43	control	4	74	11	42	1
2021-04-27	43	control	4	74	11	43	1
2021-04-27	43	control	4	74	11	44	1
2021-04-27	43	control	4	74	11	45	1
2021-04-27	43	control	4	74	11	46	1
2021-04-27	43	control	4	74	11	47	1
2021-04-27	43	control	4	74	11	48	1
2021-04-27	43	control	4	74	11	49	1
2021-04-27	43	control	4	74	11	50	1
2021-04-27	43	control	4	74	11	51	1
2021-04-27	43	control	4	74	11	52	1
2021-04-27	43	control	4	74	11	53	1
2021-04-27	43	control	4	74	11	54	1
2021-04-27	43	control	4	74	11	55	1
2021-04-27	43	control	4	74	11	56	1
2021-04-27	43	control	4	74	11	57	1
2021-04-27	43	control	4	74	11	58	1
2021-04-27	43	control	4	74	11	59	1
2021-04-27	43	control	4	74	11	60	1
2021-04-27	43	control	4	74	11	61	1
2021-04-27	43	control	4	74	11	62	1
2021-04-27	43	control	4	74	11	63	1
2021-04-27	43	control	4	74	11	64	1
2021-04-27	43	control	4	74	11	65	1
2021-04-27	43	control	4	74	11	66	1
2021-04-27	43	control	4	74	11	67	1
2021-04-27	43	control	4	74	11	68	1
2021-04-27	43	control	4	74	11	69	1
2021-04-27	43	control	4	74	11	70	1
2021-04-27	43	control	4	74	11	71	1
2021-04-27	43	control	4	74	11	72	1
2021-04-27	43	control	4	74	11	73	1
2021-04-27	43	control	4	74	11	74	1
2021-04-29	45	control	4	74	11	1	2
2021-04-29	45	control	4	74	11	2	2
2021-04-29	45	control	4	74	11	3	2
2021-04-29	45	control	4	74	11	4	2
2021-04-29	45	control	4	74	11	5	2
2021-04-29	45	control	4	74	11	6	2
2021-04-29	45	control	4	74	11	7	2
2021-04-29	45	control	4	74	11	8	2
2021-04-29	45	control	4	74	11	9	2
2021-04-29	45	control	4	74	11	10	2
2021-04-29	45	control	4	74	11	11	2
2021-04-29	45	control	4	74	11	12	1
2021-04-29	45	control	4	74	11	13	1
2021-04-29	45	control	4	74	11	14	1
2021-04-29	45	control	4	74	11	15	1
2021-04-29	45	control	4	74	11	16	1
2021-04-29	45	control	4	74	11	17	1
2021-04-29	45	control	4	74	11	18	1
2021-04-29	45	control	4	74	11	19	1
2021-04-29	45	control	4	74	11	20	1
2021-04-29	45	control	4	74	11	21	1
2021-04-29	45	control	4	74	11	22	1
2021-04-29	45	control	4	74	11	23	1
2021-04-29	45	control	4	74	11	24	1
2021-04-29	45	control	4	74	11	25	1
2021-04-29	45	control	4	74	11	26	1
2021-04-29	45	control	4	74	11	27	1
2021-04-29	45	control	4	74	11	28	1
2021-04-29	45	control	4	74	11	29	1
2021-04-29	45	control	4	74	11	30	1
2021-04-29	45	control	4	74	11	31	1
2021-04-29	45	control	4	74	11	32	1
2021-04-29	45	control	4	74	11	33	1
2021-04-29	45	control	4	74	11	34	1
2021-04-29	45	control	4	74	11	35	1
2021-04-29	45	control	4	74	11	36	1
2021-04-29	45	control	4	74	11	37	1
2021-04-29	45	control	4	74	11	38	1
2021-04-29	45	control	4	74	11	39	1
2021-04-29	45	control	4	74	11	40	1
2021-04-29	45	control	4	74	11	41	1
2021-04-29	45	control	4	74	11	42	1
2021-04-29	45	control	4	74	11	43	1
2021-04-29	45	control	4	74	11	44	1
2021-04-29	45	control	4	74	11	45	1
2021-04-29	45	control	4	74	11	46	1
2021-04-29	45	control	4	74	11	47	1
2021-04-29	45	control	4	74	11	48	1
2021-04-29	45	control	4	74	11	49	1
2021-04-29	45	control	4	74	11	50	1
2021-04-29	45	control	4	74	11	51	1
2021-04-29	45	control	4	74	11	52	1
2021-04-29	45	control	4	74	11	53	1
2021-04-29	45	control	4	74	11	54	1
2021-04-29	45	control	4	74	11	55	1
2021-04-29	45	control	4	74	11	56	1
2021-04-29	45	control	4	74	11	57	1
2021-04-29	45	control	4	74	11	58	1
2021-04-29	45	control	4	74	11	59	1
2021-04-29	45	control	4	74	11	60	1
2021-04-29	45	control	4	74	11	61	1
2021-04-29	45	control	4	74	11	62	1
2021-04-29	45	control	4	74	11	63	1
2021-04-29	45	control	4	74	11	64	1
2021-04-29	45	control	4	74	11	65	1
2021-04-29	45	control	4	74	11	66	1
2021-04-29	45	control	4	74	11	67	1
2021-04-29	45	control	4	74	11	68	1
2021-04-29	45	control	4	74	11	69	1
2021-04-29	45	control	4	74	11	70	1
2021-04-29	45	control	4	74	11	71	1
2021-04-29	45	control	4	74	11	72	1
2021-04-29	45	control	4	74	11	73	1
2021-04-29	45	control	4	74	11	74	1
2021-03-15	0	treat	167	62	0	1	1
2021-03-15	0	treat	167	62	0	2	1
2021-03-15	0	treat	167	62	0	3	1
2021-03-15	0	treat	167	62	0	4	1
2021-03-15	0	treat	167	62	0	5	1
2021-03-15	0	treat	167	62	0	6	1
2021-03-15	0	treat	167	62	0	7	1
2021-03-15	0	treat	167	62	0	8	1
2021-03-15	0	treat	167	62	0	9	1
2021-03-15	0	treat	167	62	0	10	1
2021-03-15	0	treat	167	62	0	11	1
2021-03-15	0	treat	167	62	0	12	1
2021-03-15	0	treat	167	62	0	13	1
2021-03-15	0	treat	167	62	0	14	1
2021-03-15	0	treat	167	62	0	15	1
2021-03-15	0	treat	167	62	0	16	1
2021-03-15	0	treat	167	62	0	17	1
2021-03-15	0	treat	167	62	0	18	1
2021-03-15	0	treat	167	62	0	19	1
2021-03-15	0	treat	167	62	0	20	1
2021-03-15	0	treat	167	62	0	21	1
2021-03-15	0	treat	167	62	0	22	1
2021-03-15	0	treat	167	62	0	23	1
2021-03-15	0	treat	167	62	0	24	1
2021-03-15	0	treat	167	62	0	25	1
2021-03-15	0	treat	167	62	0	26	1
2021-03-15	0	treat	167	62	0	27	1
2021-03-15	0	treat	167	62	0	28	1
2021-03-15	0	treat	167	62	0	29	1
2021-03-15	0	treat	167	62	0	30	1
2021-03-15	0	treat	167	62	0	31	1
2021-03-15	0	treat	167	62	0	32	1
2021-03-15	0	treat	167	62	0	33	1
2021-03-15	0	treat	167	62	0	34	1
2021-03-15	0	treat	167	62	0	35	1
2021-03-15	0	treat	167	62	0	36	1
2021-03-15	0	treat	167	62	0	37	1
2021-03-15	0	treat	167	62	0	38	1
2021-03-15	0	treat	167	62	0	39	1
2021-03-15	0	treat	167	62	0	40	1
2021-03-15	0	treat	167	62	0	41	1
2021-03-15	0	treat	167	62	0	42	1
2021-03-15	0	treat	167	62	0	43	1
2021-03-15	0	treat	167	62	0	44	1
2021-03-15	0	treat	167	62	0	45	1
2021-03-15	0	treat	167	62	0	46	1
2021-03-15	0	treat	167	62	0	47	1
2021-03-15	0	treat	167	62	0	48	1
2021-03-15	0	treat	167	62	0	49	1
2021-03-15	0	treat	167	62	0	50	1
2021-03-15	0	treat	167	62	0	51	1
2021-03-15	0	treat	167	62	0	52	1
2021-03-15	0	treat	167	62	0	53	1
2021-03-15	0	treat	167	62	0	54	1
2021-03-15	0	treat	167	62	0	55	1
2021-03-15	0	treat	167	62	0	56	1
2021-03-15	0	treat	167	62	0	57	1
2021-03-15	0	treat	167	62	0	58	1
2021-03-15	0	treat	167	62	0	59	1
2021-03-15	0	treat	167	62	0	60	1
2021-03-15	0	treat	167	62	0	61	1
2021-03-15	0	treat	167	62	0	62	1
2021-03-17	2	treat	167	62	0	1	1
2021-03-17	2	treat	167	62	0	2	1
2021-03-17	2	treat	167	62	0	3	1
2021-03-17	2	treat	167	62	0	4	1
2021-03-17	2	treat	167	62	0	5	1
2021-03-17	2	treat	167	62	0	6	1
2021-03-17	2	treat	167	62	0	7	1
2021-03-17	2	treat	167	62	0	8	1
2021-03-17	2	treat	167	62	0	9	1
2021-03-17	2	treat	167	62	0	10	1
2021-03-17	2	treat	167	62	0	11	1
2021-03-17	2	treat	167	62	0	12	1
2021-03-17	2	treat	167	62	0	13	1
2021-03-17	2	treat	167	62	0	14	1
2021-03-17	2	treat	167	62	0	15	1
2021-03-17	2	treat	167	62	0	16	1
2021-03-17	2	treat	167	62	0	17	1
2021-03-17	2	treat	167	62	0	18	1
2021-03-17	2	treat	167	62	0	19	1
2021-03-17	2	treat	167	62	0	20	1
2021-03-17	2	treat	167	62	0	21	1
2021-03-17	2	treat	167	62	0	22	1
2021-03-17	2	treat	167	62	0	23	1
2021-03-17	2	treat	167	62	0	24	1
2021-03-17	2	treat	167	62	0	25	1
2021-03-17	2	treat	167	62	0	26	1
2021-03-17	2	treat	167	62	0	27	1
2021-03-17	2	treat	167	62	0	28	1
2021-03-17	2	treat	167	62	0	29	1
2021-03-17	2	treat	167	62	0	30	1
2021-03-17	2	treat	167	62	0	31	1
2021-03-17	2	treat	167	62	0	32	1
2021-03-17	2	treat	167	62	0	33	1
2021-03-17	2	treat	167	62	0	34	1
2021-03-17	2	treat	167	62	0	35	1
2021-03-17	2	treat	167	62	0	36	1
2021-03-17	2	treat	167	62	0	37	1
2021-03-17	2	treat	167	62	0	38	1
2021-03-17	2	treat	167	62	0	39	1
2021-03-17	2	treat	167	62	0	40	1
2021-03-17	2	treat	167	62	0	41	1
2021-03-17	2	treat	167	62	0	42	1
2021-03-17	2	treat	167	62	0	43	1
2021-03-17	2	treat	167	62	0	44	1
2021-03-17	2	treat	167	62	0	45	1
2021-03-17	2	treat	167	62	0	46	1
2021-03-17	2	treat	167	62	0	47	1
2021-03-17	2	treat	167	62	0	48	1
2021-03-17	2	treat	167	62	0	49	1
2021-03-17	2	treat	167	62	0	50	1
2021-03-17	2	treat	167	62	0	51	1
2021-03-17	2	treat	167	62	0	52	1
2021-03-17	2	treat	167	62	0	53	1
2021-03-17	2	treat	167	62	0	54	1
2021-03-17	2	treat	167	62	0	55	1
2021-03-17	2	treat	167	62	0	56	1
2021-03-17	2	treat	167	62	0	57	1
2021-03-17	2	treat	167	62	0	58	1
2021-03-17	2	treat	167	62	0	59	1
2021-03-17	2	treat	167	62	0	60	1
2021-03-17	2	treat	167	62	0	61	1
2021-03-17	2	treat	167	62	0	62	1
2021-03-19	4	treat	167	62	0	1	1
2021-03-19	4	treat	167	62	0	2	1
2021-03-19	4	treat	167	62	0	3	1
2021-03-19	4	treat	167	62	0	4	1
2021-03-19	4	treat	167	62	0	5	1
2021-03-19	4	treat	167	62	0	6	1
2021-03-19	4	treat	167	62	0	7	1
2021-03-19	4	treat	167	62	0	8	1
2021-03-19	4	treat	167	62	0	9	1
2021-03-19	4	treat	167	62	0	10	1
2021-03-19	4	treat	167	62	0	11	1
2021-03-19	4	treat	167	62	0	12	1
2021-03-19	4	treat	167	62	0	13	1
2021-03-19	4	treat	167	62	0	14	1
2021-03-19	4	treat	167	62	0	15	1
2021-03-19	4	treat	167	62	0	16	1
2021-03-19	4	treat	167	62	0	17	1
2021-03-19	4	treat	167	62	0	18	1
2021-03-19	4	treat	167	62	0	19	1
2021-03-19	4	treat	167	62	0	20	1
2021-03-19	4	treat	167	62	0	21	1
2021-03-19	4	treat	167	62	0	22	1
2021-03-19	4	treat	167	62	0	23	1
2021-03-19	4	treat	167	62	0	24	1
2021-03-19	4	treat	167	62	0	25	1
2021-03-19	4	treat	167	62	0	26	1
2021-03-19	4	treat	167	62	0	27	1
2021-03-19	4	treat	167	62	0	28	1
2021-03-19	4	treat	167	62	0	29	1
2021-03-19	4	treat	167	62	0	30	1
2021-03-19	4	treat	167	62	0	31	1
2021-03-19	4	treat	167	62	0	32	1
2021-03-19	4	treat	167	62	0	33	1
2021-03-19	4	treat	167	62	0	34	1
2021-03-19	4	treat	167	62	0	35	1
2021-03-19	4	treat	167	62	0	36	1
2021-03-19	4	treat	167	62	0	37	1
2021-03-19	4	treat	167	62	0	38	1
2021-03-19	4	treat	167	62	0	39	1
2021-03-19	4	treat	167	62	0	40	1
2021-03-19	4	treat	167	62	0	41	1
2021-03-19	4	treat	167	62	0	42	1
2021-03-19	4	treat	167	62	0	43	1
2021-03-19	4	treat	167	62	0	44	1
2021-03-19	4	treat	167	62	0	45	1
2021-03-19	4	treat	167	62	0	46	1
2021-03-19	4	treat	167	62	0	47	1
2021-03-19	4	treat	167	62	0	48	1
2021-03-19	4	treat	167	62	0	49	1
2021-03-19	4	treat	167	62	0	50	1
2021-03-19	4	treat	167	62	0	51	1
2021-03-19	4	treat	167	62	0	52	1
2021-03-19	4	treat	167	62	0	53	1
2021-03-19	4	treat	167	62	0	54	1
2021-03-19	4	treat	167	62	0	55	1
2021-03-19	4	treat	167	62	0	56	1
2021-03-19	4	treat	167	62	0	57	1
2021-03-19	4	treat	167	62	0	58	1
2021-03-19	4	treat	167	62	0	59	1
2021-03-19	4	treat	167	62	0	60	1
2021-03-19	4	treat	167	62	0	61	1
2021-03-19	4	treat	167	62	0	62	1
2021-03-21	6	treat	167	62	0	1	1
2021-03-21	6	treat	167	62	0	2	1
2021-03-21	6	treat	167	62	0	3	1
2021-03-21	6	treat	167	62	0	4	1
2021-03-21	6	treat	167	62	0	5	1
2021-03-21	6	treat	167	62	0	6	1
2021-03-21	6	treat	167	62	0	7	1
2021-03-21	6	treat	167	62	0	8	1
2021-03-21	6	treat	167	62	0	9	1
2021-03-21	6	treat	167	62	0	10	1
2021-03-21	6	treat	167	62	0	11	1
2021-03-21	6	treat	167	62	0	12	1
2021-03-21	6	treat	167	62	0	13	1
2021-03-21	6	treat	167	62	0	14	1
2021-03-21	6	treat	167	62	0	15	1
2021-03-21	6	treat	167	62	0	16	1
2021-03-21	6	treat	167	62	0	17	1
2021-03-21	6	treat	167	62	0	18	1
2021-03-21	6	treat	167	62	0	19	1
2021-03-21	6	treat	167	62	0	20	1
2021-03-21	6	treat	167	62	0	21	1
2021-03-21	6	treat	167	62	0	22	1
2021-03-21	6	treat	167	62	0	23	1
2021-03-21	6	treat	167	62	0	24	1
2021-03-21	6	treat	167	62	0	25	1
2021-03-21	6	treat	167	62	0	26	1
2021-03-21	6	treat	167	62	0	27	1
2021-03-21	6	treat	167	62	0	28	1
2021-03-21	6	treat	167	62	0	29	1
2021-03-21	6	treat	167	62	0	30	1
2021-03-21	6	treat	167	62	0	31	1
2021-03-21	6	treat	167	62	0	32	1
2021-03-21	6	treat	167	62	0	33	1
2021-03-21	6	treat	167	62	0	34	1
2021-03-21	6	treat	167	62	0	35	1
2021-03-21	6	treat	167	62	0	36	1
2021-03-21	6	treat	167	62	0	37	1
2021-03-21	6	treat	167	62	0	38	1
2021-03-21	6	treat	167	62	0	39	1
2021-03-21	6	treat	167	62	0	40	1
2021-03-21	6	treat	167	62	0	41	1
2021-03-21	6	treat	167	62	0	42	1
2021-03-21	6	treat	167	62	0	43	1
2021-03-21	6	treat	167	62	0	44	1
2021-03-21	6	treat	167	62	0	45	1
2021-03-21	6	treat	167	62	0	46	1
2021-03-21	6	treat	167	62	0	47	1
2021-03-21	6	treat	167	62	0	48	1
2021-03-21	6	treat	167	62	0	49	1
2021-03-21	6	treat	167	62	0	50	1
2021-03-21	6	treat	167	62	0	51	1
2021-03-21	6	treat	167	62	0	52	1
2021-03-21	6	treat	167	62	0	53	1
2021-03-21	6	treat	167	62	0	54	1
2021-03-21	6	treat	167	62	0	55	1
2021-03-21	6	treat	167	62	0	56	1
2021-03-21	6	treat	167	62	0	57	1
2021-03-21	6	treat	167	62	0	58	1
2021-03-21	6	treat	167	62	0	59	1
2021-03-21	6	treat	167	62	0	60	1
2021-03-21	6	treat	167	62	0	61	1
2021-03-21	6	treat	167	62	0	62	1
2021-03-23	8	treat	167	62	1	1	2
2021-03-23	8	treat	167	62	1	2	1
2021-03-23	8	treat	167	62	1	3	1
2021-03-23	8	treat	167	62	1	4	1
2021-03-23	8	treat	167	62	1	5	1
2021-03-23	8	treat	167	62	1	6	1
2021-03-23	8	treat	167	62	1	7	1
2021-03-23	8	treat	167	62	1	8	1
2021-03-23	8	treat	167	62	1	9	1
2021-03-23	8	treat	167	62	1	10	1
2021-03-23	8	treat	167	62	1	11	1
2021-03-23	8	treat	167	62	1	12	1
2021-03-23	8	treat	167	62	1	13	1
2021-03-23	8	treat	167	62	1	14	1
2021-03-23	8	treat	167	62	1	15	1
2021-03-23	8	treat	167	62	1	16	1
2021-03-23	8	treat	167	62	1	17	1
2021-03-23	8	treat	167	62	1	18	1
2021-03-23	8	treat	167	62	1	19	1
2021-03-23	8	treat	167	62	1	20	1
2021-03-23	8	treat	167	62	1	21	1
2021-03-23	8	treat	167	62	1	22	1
2021-03-23	8	treat	167	62	1	23	1
2021-03-23	8	treat	167	62	1	24	1
2021-03-23	8	treat	167	62	1	25	1
2021-03-23	8	treat	167	62	1	26	1
2021-03-23	8	treat	167	62	1	27	1
2021-03-23	8	treat	167	62	1	28	1
2021-03-23	8	treat	167	62	1	29	1
2021-03-23	8	treat	167	62	1	30	1
2021-03-23	8	treat	167	62	1	31	1
2021-03-23	8	treat	167	62	1	32	1
2021-03-23	8	treat	167	62	1	33	1
2021-03-23	8	treat	167	62	1	34	1
2021-03-23	8	treat	167	62	1	35	1
2021-03-23	8	treat	167	62	1	36	1
2021-03-23	8	treat	167	62	1	37	1
2021-03-23	8	treat	167	62	1	38	1
2021-03-23	8	treat	167	62	1	39	1
2021-03-23	8	treat	167	62	1	40	1
2021-03-23	8	treat	167	62	1	41	1
2021-03-23	8	treat	167	62	1	42	1
2021-03-23	8	treat	167	62	1	43	1
2021-03-23	8	treat	167	62	1	44	1
2021-03-23	8	treat	167	62	1	45	1
2021-03-23	8	treat	167	62	1	46	1
2021-03-23	8	treat	167	62	1	47	1
2021-03-23	8	treat	167	62	1	48	1
2021-03-23	8	treat	167	62	1	49	1
2021-03-23	8	treat	167	62	1	50	1
2021-03-23	8	treat	167	62	1	51	1
2021-03-23	8	treat	167	62	1	52	1
2021-03-23	8	treat	167	62	1	53	1
2021-03-23	8	treat	167	62	1	54	1
2021-03-23	8	treat	167	62	1	55	1
2021-03-23	8	treat	167	62	1	56	1
2021-03-23	8	treat	167	62	1	57	1
2021-03-23	8	treat	167	62	1	58	1
2021-03-23	8	treat	167	62	1	59	1
2021-03-23	8	treat	167	62	1	60	1
2021-03-23	8	treat	167	62	1	61	1
2021-03-23	8	treat	167	62	1	62	1
2021-03-25	10	treat	167	62	1	1	2
2021-03-25	10	treat	167	62	1	2	1
2021-03-25	10	treat	167	62	1	3	1
2021-03-25	10	treat	167	62	1	4	1
2021-03-25	10	treat	167	62	1	5	1
2021-03-25	10	treat	167	62	1	6	1
2021-03-25	10	treat	167	62	1	7	1
2021-03-25	10	treat	167	62	1	8	1
2021-03-25	10	treat	167	62	1	9	1
2021-03-25	10	treat	167	62	1	10	1
2021-03-25	10	treat	167	62	1	11	1
2021-03-25	10	treat	167	62	1	12	1
2021-03-25	10	treat	167	62	1	13	1
2021-03-25	10	treat	167	62	1	14	1
2021-03-25	10	treat	167	62	1	15	1
2021-03-25	10	treat	167	62	1	16	1
2021-03-25	10	treat	167	62	1	17	1
2021-03-25	10	treat	167	62	1	18	1
2021-03-25	10	treat	167	62	1	19	1
2021-03-25	10	treat	167	62	1	20	1
2021-03-25	10	treat	167	62	1	21	1
2021-03-25	10	treat	167	62	1	22	1
2021-03-25	10	treat	167	62	1	23	1
2021-03-25	10	treat	167	62	1	24	1
2021-03-25	10	treat	167	62	1	25	1
2021-03-25	10	treat	167	62	1	26	1
2021-03-25	10	treat	167	62	1	27	1
2021-03-25	10	treat	167	62	1	28	1
2021-03-25	10	treat	167	62	1	29	1
2021-03-25	10	treat	167	62	1	30	1
2021-03-25	10	treat	167	62	1	31	1
2021-03-25	10	treat	167	62	1	32	1
2021-03-25	10	treat	167	62	1	33	1
2021-03-25	10	treat	167	62	1	34	1
2021-03-25	10	treat	167	62	1	35	1
2021-03-25	10	treat	167	62	1	36	1
2021-03-25	10	treat	167	62	1	37	1
2021-03-25	10	treat	167	62	1	38	1
2021-03-25	10	treat	167	62	1	39	1
2021-03-25	10	treat	167	62	1	40	1
2021-03-25	10	treat	167	62	1	41	1
2021-03-25	10	treat	167	62	1	42	1
2021-03-25	10	treat	167	62	1	43	1
2021-03-25	10	treat	167	62	1	44	1
2021-03-25	10	treat	167	62	1	45	1
2021-03-25	10	treat	167	62	1	46	1
2021-03-25	10	treat	167	62	1	47	1
2021-03-25	10	treat	167	62	1	48	1
2021-03-25	10	treat	167	62	1	49	1
2021-03-25	10	treat	167	62	1	50	1
2021-03-25	10	treat	167	62	1	51	1
2021-03-25	10	treat	167	62	1	52	1
2021-03-25	10	treat	167	62	1	53	1
2021-03-25	10	treat	167	62	1	54	1
2021-03-25	10	treat	167	62	1	55	1
2021-03-25	10	treat	167	62	1	56	1
2021-03-25	10	treat	167	62	1	57	1
2021-03-25	10	treat	167	62	1	58	1
2021-03-25	10	treat	167	62	1	59	1
2021-03-25	10	treat	167	62	1	60	1
2021-03-25	10	treat	167	62	1	61	1
[truncated: 6,251 more rows]

## Sheet: Data sheet S.3 Assay temp humid
Date	Time	Temp_C	RH_%
2021-03-10	12:00:00	24.561	51.504
2021-03-10	13:00:00	24.32	60.718
2021-03-10	14:00:00	24.199	61.888
2021-03-10	15:00:00	24.199	61.314
2021-03-10	16:00:00	24.151	60.83
2021-03-10	17:00:00	24.031	63.373
2021-03-10	18:00:00	24.127	63.742
2021-03-10	19:00:00	24.079	63.476
2021-03-10	20:00:00	24.006	65.395
2021-03-10	21:00:00	24.127	66.27
2021-03-10	22:00:00	23.958	67.235
2021-03-10	23:00:00	23.886	69.065
2021-03-11	00:00:00	23.79	68.172
2021-03-11	01:00:00	23.597	59.062
2021-03-11	02:00:00	23.597	59.641
2021-03-11	03:00:00	23.549	59.253
2021-03-11	04:00:00	23.429	58.702
2021-03-11	05:00:00	23.381	58.526
2021-03-11	06:00:00	23.333	57.738
2021-03-11	07:00:00	23.429	57.627
2021-03-11	08:00:00	23.429	55.855
2021-03-11	09:00:00	23.669	55.297
2021-03-11	10:00:00	23.717	57.068
2021-03-11	11:00:00	23.669	57.774
2021-03-11	12:00:00	23.838	54.601
2021-03-11	13:00:00	23.862	55.323
2021-03-11	14:00:00	23.91	53.364
2021-03-11	15:00:00	23.766	52.152
2021-03-11	16:00:00	23.766	51.12
2021-03-11	17:00:00	23.862	50.474
2021-03-11	18:00:00	23.838	49.99
2021-03-11	19:00:00	23.669	47.856
2021-03-11	20:00:00	23.597	46.951
2021-03-11	21:00:00	23.477	46.183
2021-03-11	22:00:00	23.309	45.833
2021-03-11	23:00:00	23.381	45.868
2021-03-12	00:00:00	23.309	45.008
2021-03-12	01:00:00	23.501	45.572
2021-03-12	02:00:00	23.333	45.118
2021-03-12	03:00:00	23.453	45.593
2021-03-12	04:00:00	23.333	45.794
2021-03-12	05:00:00	23.501	45.139
2021-03-12	06:00:00	23.309	44.698
2021-03-12	07:00:00	23.309	43.851
2021-03-12	08:00:00	23.453	45.169
2021-03-12	09:00:00	23.573	43.522
2021-03-12	10:00:00	23.717	42.832
2021-03-12	11:00:00	23.669	42.048
2021-03-12	12:00:00	23.862	42.926
2021-03-12	13:00:00	23.91	42.509
2021-03-12	14:00:00	23.958	44.991
2021-03-12	15:00:00	23.886	41.802
2021-03-12	16:00:00	23.79	42.051
2021-03-12	17:00:00	23.814	41.481
2021-03-12	18:00:00	23.91	42.791
2021-03-12	19:00:00	23.717	40.638
2021-03-12	20:00:00	23.453	40.608
2021-03-12	21:00:00	23.357	40.813
2021-03-12	22:00:00	23.213	41.392
2021-03-12	23:00:00	23.237	41.583
2021-03-13	00:00:00	23.357	40.405
2021-03-13	01:00:00	23.381	40.274
2021-03-13	02:00:00	23.285	40.919
2021-03-13	03:00:00	23.261	40.603
2021-03-13	04:00:00	23.309	41.561
2021-03-13	05:00:00	23.141	41.23
2021-03-13	06:00:00	23.165	41.954
2021-03-13	07:00:00	23.093	41.244
2021-03-13	08:00:00	23.165	41.939
2021-03-13	09:00:00	23.213	42.145
2021-03-13	10:00:00	23.501	38.194
2021-03-13	11:00:00	23.886	37.054
2021-03-13	12:00:00	23.958	37.179
2021-03-13	13:00:00	24.079	37.399
2021-03-13	14:00:00	23.814	38.102
2021-03-13	15:00:00	24.223	37.559
2021-03-13	16:00:00	24.199	38.112
2021-03-13	17:00:00	24.127	41.199
2021-03-13	18:00:00	23.934	41.278
2021-03-13	19:00:00	23.91	39.226
2021-03-13	20:00:00	23.958	37.119
2021-03-13	21:00:00	23.838	37.872
2021-03-13	22:00:00	23.645	38.052
2021-03-13	23:00:00	23.381	37.83
2021-03-14	00:00:00	23.189	38.277
2021-03-14	01:00:00	23.285	37.951
2021-03-14	02:00:00	23.261	37.622
2021-03-14	03:00:00	23.285	37.359
2021-03-14	04:00:00	23.117	37.322
2021-03-14	05:00:00	23.045	37.274
2021-03-14	06:00:00	23.141	37.784
2021-03-14	07:00:00	23.117	37.681
2021-03-14	08:00:00	23.237	41.43
2021-03-14	09:00:00	23.669	42.299
2021-03-14	10:00:00	24.079	39.633
2021-03-14	11:00:00	24.175	45.677
2021-03-14	12:00:00	24.127	46.799
2021-03-14	13:00:00	24.344	47.151
2021-03-14	14:00:00	24.417	47.424
2021-03-14	15:00:00	24.586	45.559
2021-03-14	16:00:00	24.32	46.637
2021-03-14	17:00:00	24.199	46.378
2021-03-14	18:00:00	24.248	47.087
2021-03-14	19:00:00	24.296	45.136
2021-03-14	20:00:00	24.223	47.496
2021-03-14	21:00:00	23.982	46.857
2021-03-14	22:00:00	23.91	45.524
2021-03-14	23:00:00	23.669	45.507
2021-03-15	00:00:00	23.645	46.676
2021-03-15	01:00:00	23.525	46.808
2021-03-15	02:00:00	23.597	47.49
2021-03-15	03:00:00	23.501	48.714
2021-03-15	04:00:00	23.573	48.563
2021-03-15	05:00:00	23.549	49.402
2021-03-15	06:00:00	23.501	49.47
2021-03-15	07:00:00	23.501	49.936
2021-03-15	08:00:00	23.693	51.11
2021-03-15	09:00:00	23.742	50.882
2021-03-15	10:00:00	24.127	50.544
2021-03-15	11:00:00	24.127	50.991
2021-03-15	12:00:00	24.031	51.117
2021-03-15	13:00:00	24.199	49.974
2021-03-15	14:00:00	24.223	50.701
2021-03-15	15:00:00	24.392	49.818
2021-03-15	16:00:00	24.103	50.34
2021-03-15	17:00:00	24.031	50.754
2021-03-15	18:00:00	24.392	49.384
2021-03-15	19:00:00	24.248	57.694
2021-03-15	20:00:00	24.199	57.337
2021-03-15	21:00:00	23.958	57.869
2021-03-15	22:00:00	23.766	55.385
2021-03-15	23:00:00	23.645	58.11
2021-03-16	00:00:00	23.525	56.092
2021-03-16	01:00:00	23.573	59.596
2021-03-16	02:00:00	23.597	60.897
2021-03-16	03:00:00	23.573	62.245
2021-03-16	04:00:00	23.573	61.645
2021-03-16	05:00:00	23.501	63.799
2021-03-16	06:00:00	23.597	65.085
2021-03-16	07:00:00	23.549	64.021
2021-03-16	08:00:00	23.621	65.311
2021-03-16	09:00:00	23.79	64.896
2021-03-16	10:00:00	23.766	64.262
2021-03-16	11:00:00	23.838	63.639
2021-03-16	12:00:00	23.91	66.031
2021-03-16	13:00:00	23.79	64.746
2021-03-16	14:00:00	23.862	62.965
2021-03-16	15:00:00	23.862	61.234
2021-03-16	16:00:00	24.151	55.466
2021-03-16	17:00:00	24.151	54.727
2021-03-16	18:00:00	23.958	49.753
2021-03-16	19:00:00	23.742	46.155
2021-03-16	20:00:00	23.525	45.818
2021-03-16	21:00:00	23.381	45.081
2021-03-16	22:00:00	23.237	45.076
2021-03-16	23:00:00	23.189	44.764
2021-03-17	00:00:00	23.429	43.908
2021-03-17	01:00:00	23.261	42.898
2021-03-17	02:00:00	23.213	43.262
2021-03-17	03:00:00	23.333	44.66
2021-03-17	04:00:00	23.213	44.033
2021-03-17	05:00:00	23.069	42.901
2021-03-17	06:00:00	23.069	43.198
2021-03-17	07:00:00	22.925	43.286
2021-03-17	08:00:00	23.213	43.795
2021-03-17	09:00:00	23.501	43.956
2021-03-17	10:00:00	23.982	42.124
2021-03-17	11:00:00	24.079	40.03
2021-03-17	12:00:00	23.958	39.543
2021-03-17	13:00:00	24.127	39.962
2021-03-17	14:00:00	24.586	41.803
2021-03-17	15:00:00	24.417	41.152
2021-03-17	16:00:00	24.151	41.085
2021-03-17	17:00:00	24.031	40.699
2021-03-17	18:00:00	23.982	38.044
2021-03-17	19:00:00	23.934	40.659
2021-03-17	20:00:00	23.958	40.935
2021-03-17	21:00:00	23.886	44.359
2021-03-17	22:00:00	23.742	46.575
2021-03-17	23:00:00	23.381	45.868
2021-03-18	00:00:00	23.333	44.467
2021-03-18	01:00:00	23.261	42.085
2021-03-18	02:00:00	23.381	41.296
2021-03-18	03:00:00	23.237	41.529
2021-03-18	04:00:00	23.333	39.443
2021-03-18	05:00:00	23.357	40.967
2021-03-18	06:00:00	23.189	39.691
2021-03-18	07:00:00	23.237	39.849
2021-03-18	08:00:00	23.357	40.11
2021-03-18	09:00:00	23.453	38.167
2021-03-18	10:00:00	23.814	37.912
2021-03-18	11:00:00	23.91	36.117
2021-03-18	12:00:00	23.934	34.181
2021-03-18	13:00:00	23.838	34.964
2021-03-18	14:00:00	23.838	35.42
2021-03-18	15:00:00	23.79	36.414
2021-03-18	16:00:00	23.982	37.351
2021-03-18	17:00:00	23.838	38.665
2021-03-18	18:00:00	23.693	40.104
2021-03-18	19:00:00	23.525	40.902
2021-03-18	20:00:00	23.477	41.999
2021-03-18	21:00:00	23.141	41.443
2021-03-18	22:00:00	22.805	41.604
2021-03-18	23:00:00	23.189	40.671
2021-03-19	00:00:00	23.213	42.054
2021-03-19	01:00:00	23.093	41.48
2021-03-19	02:00:00	23.021	41.38
2021-03-19	03:00:00	23.093	41.816
2021-03-19	04:00:00	23.045	42.028
2021-03-19	05:00:00	22.877	41.986
2021-03-19	06:00:00	22.901	43.926
2021-03-19	07:00:00	22.853	44.108
2021-03-19	08:00:00	23.045	45.21
2021-03-19	09:00:00	23.309	44.985
2021-03-19	10:00:00	23.717	41.082
2021-03-19	11:00:00	23.958	39.228
2021-03-19	12:00:00	24.586	38.511
2021-03-19	13:00:00	24.441	42.081
2021-03-19	14:00:00	24.272	39.451
2021-03-19	15:00:00	23.886	41.605
2021-03-19	16:00:00	23.886	41.399
2021-03-19	17:00:00	24.151	40.947
2021-03-19	18:00:00	23.934	41.895
2021-03-19	19:00:00	23.862	44.181
2021-03-19	20:00:00	23.669	44.755
2021-03-19	21:00:00	23.549	45.55
2021-03-19	22:00:00	23.333	48.106
2021-03-19	23:00:00	23.357	48.755
2021-03-20	00:00:00	23.261	47.511
2021-03-20	01:00:00	23.261	46.966
2021-03-20	02:00:00	23.333	47.25
2021-03-20	03:00:00	23.213	46.469
2021-03-20	04:00:00	23.237	46.445
2021-03-20	05:00:00	23.213	47.567
2021-03-20	06:00:00	23.189	47.892
2021-03-20	07:00:00	23.261	48.993
2021-03-20	08:00:00	23.261	49.456
2021-03-20	09:00:00	23.165	47.823
2021-03-20	10:00:00	23.405	45.623
2021-03-20	11:00:00	23.477	45.539
2021-03-20	12:00:00	23.645	44.236
2021-03-20	13:00:00	23.693	40.737
2021-03-20	14:00:00	23.886	38.707
2021-03-20	15:00:00	23.934	37.827
2021-03-20	16:00:00	23.717	37.3
2021-03-20	17:00:00	23.862	39.042
2021-03-20	18:00:00	23.669	38.029
2021-03-20	19:00:00	23.693	39.076
2021-03-20	20:00:00	23.621	37.26
2021-03-20	21:00:00	23.597	40.295
2021-03-20	22:00:00	23.453	41.595
2021-03-20	23:00:00	23.285	42.944
2021-03-21	00:00:00	23.165	45.16
2021-03-21	01:00:00	23.117	44.839
2021-03-21	02:00:00	23.117	45.471
2021-03-21	03:00:00	23.381	45.135
2021-03-21	04:00:00	23.189	43.627
2021-03-21	05:00:00	23.309	39.037
2021-03-21	06:00:00	23.213	37.695
2021-03-21	07:00:00	23.285	38.265
2021-03-21	08:00:00	23.237	39.409
2021-03-21	09:00:00	23.285	39.718
2021-03-21	10:00:00	23.501	49.191
2021-03-21	11:00:00	23.645	48.884
2021-03-21	12:00:00	23.549	47.579
2021-03-21	13:00:00	23.597	44.877
2021-03-21	14:00:00	23.91	42.061
2021-03-21	15:00:00	23.862	40.665
2021-03-21	16:00:00	23.693	45.154
2021-03-21	17:00:00	23.91	45.405
2021-03-21	18:00:00	23.766	47.241
2021-03-21	19:00:00	23.573	47.538
2021-03-21	20:00:00	23.405	48.558
2021-03-21	21:00:00	23.405	49.963
2021-03-21	22:00:00	23.117	50.444
2021-03-21	23:00:00	23.237	50.761
2021-03-22	00:00:00	23.237	49.195
2021-03-22	01:00:00	23.333	50.224
2021-03-22	02:00:00	23.261	51.516
2021-03-22	03:00:00	23.141	50.942
2021-03-22	04:00:00	23.237	51.305
2021-03-22	05:00:00	23.309	51.265
2021-03-22	06:00:00	23.213	51.43
2021-03-22	07:00:00	23.237	50.523
2021-03-22	08:00:00	23.309	49.587
2021-03-22	09:00:00	23.237	50.609
2021-03-22	10:00:00	23.189	51.736
2021-03-22	11:00:00	23.501	51.63
2021-03-22	12:00:00	23.525	50.311
2021-03-22	13:00:00	23.717	49.894
2021-03-22	14:00:00	23.669	48.631
2021-03-22	15:00:00	23.79	48.233
2021-03-22	16:00:00	23.693	48.14
2021-03-22	17:00:00	23.814	50.535
2021-03-22	18:00:00	23.693	50.683
2021-03-22	19:00:00	23.477	50.994
2021-03-22	20:00:00	23.429	48.456
2021-03-22	21:00:00	23.333	48.788
2021-03-22	22:00:00	23.189	52.308
2021-03-22	23:00:00	23.189	53.633
2021-03-23	00:00:00	23.405	53.802
2021-03-23	01:00:00	23.261	52.319
2021-03-23	02:00:00	23.357	52.273
2021-03-23	03:00:00	23.285	52.67
2021-03-23	04:00:00	23.213	53.032
2021-03-23	05:00:00	23.285	52.055
2021-03-23	06:00:00	23.285	52.48
2021-03-23	07:00:00	23.189	52.506
2021-03-23	08:00:00	23.261	51.939
2021-03-23	09:00:00	23.189	53.433
2021-03-23	10:00:00	23.237	52.567
2021-03-23	11:00:00	23.597	52.364
2021-03-23	12:00:00	23.742	54.351
2021-03-23	13:00:00	23.862	54.814
2021-03-23	14:00:00	23.982	57.074
2021-03-23	15:00:00	23.717	60.686
2021-03-23	16:00:00	24.344	59.521
2021-03-23	17:00:00	22.469	69.569
2021-03-23	18:00:00	22.206	66.901
2021-03-23	19:00:00	21.967	69.544
2021-03-23	20:00:00	21.776	67.735
2021-03-23	21:00:00	21.608	67.15
2021-03-23	22:00:00	21.393	68.573
2021-03-23	23:00:00	21.203	67.805
2021-03-24	00:00:00	21.155	70.641
2021-03-24	01:00:00	21.131	69.403
2021-03-24	02:00:00	21.036	69.284
2021-03-24	03:00:00	20.916	67.707
2021-03-24	04:00:00	20.821	70.253
2021-03-24	05:00:00	20.797	68.768
2021-03-24	06:00:00	20.821	72.192
2021-03-24	07:00:00	20.678	71.719
2021-03-24	08:00:00	20.821	75.273
2021-03-24	09:00:00	21.155	73.109
2021-03-24	10:00:00	21.608	71.031
2021-03-24	11:00:00	21.943	71.061
2021-03-24	12:00:00	22.182	67.338
2021-03-24	13:00:00	22.35	66.21
2021-03-24	14:00:00	22.421	68.959
2021-03-24	15:00:00	22.541	70.934
2021-03-24	16:00:00	21.991	70
2021-03-24	17:00:00	21.728	75.56
2021-03-24	18:00:00	21.393	79.801
2021-03-24	19:00:00	21.25	79.656
2021-03-24	20:00:00	20.988	82.131
2021-03-24	21:00:00	20.797	83.947
2021-03-24	22:00:00	20.654	83.422
2021-03-24	23:00:00	20.511	85.938
2021-03-25	00:00:00	20.535	84.848
2021-03-25	01:00:00	20.463	83.326
2021-03-25	02:00:00	20.392	82.535
2021-03-25	03:00:00	20.44	82.154
2021-03-25	04:00:00	20.44	79.186
2021-03-25	05:00:00	20.392	83.125
2021-03-25	06:00:00	20.392	81.172
2021-03-25	07:00:00	20.368	80.918
2021-03-25	08:00:00	20.988	68.297
2021-03-25	09:00:00	21.513	65.091
2021-03-25	10:00:00	21.895	63.373
2021-03-25	11:00:00	22.11	64.614
2021-03-25	12:00:00	21.895	67.099
2021-03-25	13:00:00	21.967	66.015
2021-03-25	14:00:00	22.134	68.872
2021-03-25	15:00:00	22.517	69.847
2021-03-25	16:00:00	22.781	67.086
2021-03-25	17:00:00	22.517	60.703
2021-03-25	18:00:00	22.373	59.857
2021-03-25	19:00:00	22.23	62.31
2021-03-25	20:00:00	21.967	60.237
2021-03-25	21:00:00	21.847	58.423
2021-03-25	22:00:00	21.608	61.899
2021-03-25	23:00:00	21.226	64.789
2021-03-26	00:00:00	21.059	63.783
2021-03-26	01:00:00	20.988	66.597
2021-03-26	02:00:00	20.988	68.359
2021-03-26	03:00:00	20.845	68.986
2021-03-26	04:00:00	20.797	68.61
2021-03-26	05:00:00	20.726	72.374
2021-03-26	06:00:00	20.702	72.042
2021-03-26	07:00:00	20.702	74.505
2021-03-26	08:00:00	20.797	78.035
2021-03-26	09:00:00	21.274	74.49
2021-03-26	10:00:00	21.752	71.088
2021-03-26	11:00:00	22.182	66.541
2021-03-26	12:00:00	22.397	70.995
2021-03-26	13:00:00	22.541	68.127
2021-03-26	14:00:00	22.541	68.158
2021-03-26	15:00:00	22.733	67.783
2021-03-26	16:00:00	22.757	70.139
2021-03-26	17:00:00	23.333	68.056
2021-03-26	18:00:00	22.733	73.766
2021-03-26	19:00:00	22.613	75.299
2021-03-26	20:00:00	22.469	77.561
2021-03-26	21:00:00	22.397	76.486
2021-03-26	22:00:00	22.278	78.189
2021-03-26	23:00:00	22.039	80.74
2021-03-27	00:00:00	21.943	81.003
2021-03-27	01:00:00	21.776	81.724
2021-03-27	02:00:00	21.776	80.926
2021-03-27	03:00:00	21.68	81.368
2021-03-27	04:00:00	21.704	81.546
2021-03-27	05:00:00	21.608	81.195
2021-03-27	06:00:00	21.561	79.712
2021-03-27	07:00:00	21.537	78.042
2021-03-27	08:00:00	21.465	78.747
2021-03-27	09:00:00	21.68	81.913
2021-03-27	10:00:00	21.752	82.776
2021-03-27	11:00:00	22.11	78.342
2021-03-27	12:00:00	22.421	71.847
2021-03-27	13:00:00	22.565	68.902
2021-03-27	14:00:00	22.637	70.999
2021-03-27	15:00:00	22.709	67.011
2021-03-27	16:00:00	22.685	65.489
2021-03-27	17:00:00	22.661	66.762
2021-03-27	18:00:00	23.117	59.37
2021-03-27	19:00:00	23.189	62.409
2021-03-27	20:00:00	23.117	62.302
2021-03-27	21:00:00	23.117	61.246
2021-03-27	22:00:00	23.045	61.413
2021-03-27	23:00:00	22.877	63.019
2021-03-28	00:00:00	22.877	64.249
2021-03-28	01:00:00	23.021	55.413
2021-03-28	02:00:00	23.093	58.047
2021-03-28	03:00:00	23.117	61.246
2021-03-28	04:00:00	23.117	57.357
2021-03-28	05:00:00	23.069	52.803
2021-03-28	06:00:00	22.973	48.846
2021-03-28	07:00:00	22.925	47.558
2021-03-28	08:00:00	22.901	48.349
2021-03-28	09:00:00	22.039	71.609
2021-03-28	10:00:00	21.752	73.982
2021-03-28	11:00:00	21.871	74.732
2021-03-28	12:00:00	21.752	77.168
2021-03-28	13:00:00	21.895	77.284
2021-03-28	14:00:00	21.967	80.002
2021-03-28	15:00:00	21.967	77.871
2021-03-28	16:00:00	21.919	79.925
2021-03-28	17:00:00	22.206	84.132
2021-03-28	18:00:00	22.373	86.45
2021-03-28	19:00:00	22.397	80.301
2021-03-28	20:00:00	22.182	82.079
2021-03-28	21:00:00	22.158	83.803
2021-03-28	22:00:00	22.039	81.897
2021-03-28	23:00:00	21.871	85.062
2021-03-29	00:00:00	21.776	86.318
2021-03-29	01:00:00	21.704	85.428
2021-03-29	02:00:00	21.656	86.451
2021-03-29	03:00:00	21.68	86.858
2021-03-29	04:00:00	21.632	86.721
2021-03-29	05:00:00	21.513	87.564
2021-03-29	06:00:00	21.561	88.625
2021-03-29	07:00:00	21.656	88.627
2021-03-29	08:00:00	21.561	88.625
2021-03-29	09:00:00	21.728	88.315
2021-03-29	10:00:00	21.752	88.95
2021-03-29	11:00:00	22.254	77.712
2021-03-29	12:00:00	22.421	74.829
2021-03-29	13:00:00	22.565	74.035
2021-03-29	14:00:00	22.206	86.45
2021-03-29	15:00:00	22.11	89.456
2021-03-29	16:00:00	22.206	89.977
2021-03-29	17:00:00	22.23	87.424
2021-03-29	18:00:00	22.326	85.175
2021-03-29	19:00:00	22.134	83.695
2021-03-29	20:00:00	22.062	85.547
2021-03-29	21:00:00	21.967	85.181
2021-03-29	22:00:00	21.943	85.061
2021-03-29	23:00:00	21.656	85.676
2021-03-30	00:00:00	21.561	87.711
2021-03-30	01:00:00	21.537	86.996
2021-03-30	02:00:00	21.489	87.276
2021-03-30	03:00:00	21.489	86.059
2021-03-30	04:00:00	21.441	87.857
2021-03-30	05:00:00	21.417	88.623
2021-03-30	06:00:00	21.417	88.943
2021-03-30	07:00:00	21.584	89.785
2021-03-30	08:00:00	21.704	90.874
2021-03-30	09:00:00	21.847	91.863
2021-03-30	10:00:00	21.919	91.866
2021-03-30	11:00:00	21.752	88.788
2021-03-30	12:00:00	21.752	88.01
2021-03-30	13:00:00	21.68	88.948
2021-03-30	14:00:00	21.895	87.862
2021-03-30	15:00:00	23.069	91.919
2021-03-30	16:00:00	21.799	87.566
2021-03-30	17:00:00	21.776	86.585
2021-03-30	18:00:00	21.823	85.928
2021-03-30	19:00:00	21.776	85.304
2021-03-30	20:00:00	21.632	87.859
2021-03-30	21:00:00	21.68	88.628
2021-03-30	22:00:00	21.513	89.957
2021-03-30	23:00:00	21.537	91.646
2021-03-31	00:00:00	21.489	91.846
2021-03-31	01:00:00	21.608	93.834
2021-03-31	02:00:00	21.68	93.602
2021-03-31	03:00:00	21.537	91.848
2021-03-31	04:00:00	21.513	92.262
2021-03-31	05:00:00	21.513	89.61
2021-03-31	06:00:00	21.513	91.446
2021-03-31	07:00:00	21.561	92.055
2021-03-31	08:00:00	21.608	92.915
2021-03-31	09:00:00	21.704	91.856
2021-03-31	10:00:00	21.513	94.068
2021-03-31	11:00:00	21.393	93.126
2021-03-31	12:00:00	21.584	91.253
2021-03-31	13:00:00	21.68	87.712
2021-03-31	14:00:00	21.847	92.491
2021-03-31	15:00:00	21.919	91.463
2021-03-31	16:00:00	22.254	95.395
2021-03-31	17:00:00	21.274	94.547
2021-03-31	18:00:00	21.059	95.578
2021-03-31	19:00:00	20.845	94.026
2021-03-31	20:00:00	20.511	94.247
2021-03-31	21:00:00	20.273	94.731
2021-03-31	22:00:00	20.225	95.516
2021-03-31	23:00:00	20.297	96.075
2021-04-01	00:00:00	20.201	96.067
2021-04-01	01:00:00	20.201	96.645
2021-04-01	02:00:00	20.106	96.937
2021-04-01	03:00:00	19.987	96.05
2021-04-01	04:00:00	19.963	95.769
2021-04-01	05:00:00	19.821	94.449
2021-04-01	06:00:00	19.702	94.194
2021-04-01	07:00:00	19.535	93.473
2021-04-01	08:00:00	19.559	93.707
2021-04-01	09:00:00	19.583	93.945
2021-04-01	10:00:00	19.606	92.806
2021-04-01	11:00:00	19.583	85.944
2021-04-01	12:00:00	19.511	81.39
2021-04-01	13:00:00	19.345	82.294
2021-04-01	14:00:00	19.392	80.806
2021-04-01	15:00:00	19.368	76.955
2021-04-01	16:00:00	19.392	73.884
2021-04-01	17:00:00	18.964	77.607
2021-04-01	18:00:00	18.702	76.549
2021-04-01	19:00:00	19.63	70.26
2021-04-01	20:00:00	19.844	71.482
2021-04-01	21:00:00	20.035	71.971
2021-04-01	22:00:00	19.844	74.114
2021-04-01	23:00:00	19.702	77.928
2021-04-02	00:00:00	19.63	77.739
2021-04-02	01:00:00	19.606	79.319
2021-04-02	02:00:00	19.583	80.55
2021-04-02	03:00:00	19.416	81.395
2021-04-02	04:00:00	19.868	81.2
2021-04-02	05:00:00	19.535	82.01
2021-04-02	06:00:00	19.25	81.404
2021-04-02	07:00:00	19.797	84.081
2021-04-02	08:00:00	19.368	84.869
2021-04-02	09:00:00	19.654	83.66
2021-04-02	10:00:00	19.678	84.084
2021-04-02	11:00:00	19.868	84.408
2021-04-02	12:00:00	20.654	71.966
2021-04-02	13:00:00	20.988	74.779
2021-04-02	14:00:00	20.94	86.994
2021-04-02	15:00:00	20.368	89.083
2021-04-02	16:00:00	20.416	88.45
2021-04-02	17:00:00	20.297	90.453
2021-04-02	18:00:00	20.392	90.639
2021-04-02	19:00:00	20.082	88.14
2021-04-02	20:00:00	19.987	86.991
2021-04-02	21:00:00	19.844	82.367
2021-04-02	22:00:00	19.892	79.823
2021-04-02	23:00:00	19.773	80.951
2021-04-03	00:00:00	19.94	80.529
2021-04-03	01:00:00	19.916	79.519
2021-04-03	02:00:00	19.916	76.371
2021-04-03	03:00:00	19.821	76.852
2021-04-03	04:00:00	19.654	74.777
2021-04-03	05:00:00	19.63	77.051
2021-04-03	06:00:00	19.416	75.373
2021-04-03	07:00:00	19.821	76.973
2021-04-03	08:00:00	20.321	64.286
2021-04-03	09:00:00	20.845	58.214
2021-04-03	10:00:00	21.274	56.275
2021-04-03	11:00:00	20.773	64.105
2021-04-03	12:00:00	21.37	61.857
2021-04-03	13:00:00	21.489	59.946
2021-04-03	14:00:00	21.489	58.993
2021-04-03	15:00:00	21.441	57.257
2021-04-03	16:00:00	21.513	57.171
2021-04-03	17:00:00	21.25	61.827
2021-04-03	18:00:00	20.869	63.313
2021-04-03	19:00:00	20.892	69.783
2021-04-03	20:00:00	20.726	73.301
2021-04-03	21:00:00	20.749	75.121
2021-04-03	22:00:00	20.94	77.957
2021-04-03	23:00:00	20.916	80.973
2021-04-04	00:00:00	20.773	82.424
2021-04-04	01:00:00	20.726	81.416
2021-04-04	02:00:00	20.654	80.569
2021-04-04	03:00:00	20.63	81.421
2021-04-04	04:00:00	20.678	80.901
2021-04-04	05:00:00	20.702	79.692
2021-04-04	06:00:00	20.749	80.481
2021-04-04	07:00:00	20.487	78.196
2021-04-04	08:00:00	20.535	77.468
2021-04-04	09:00:00	20.749	77.322
2021-04-04	10:00:00	20.63	77.588
2021-04-04	11:00:00	22.326	62.19
2021-04-04	12:00:00	22.781	59.746
2021-04-04	13:00:00	22.973	57.464
2021-04-04	14:00:00	23.021	57.395
2021-04-04	15:00:00	23.093	57.151
2021-04-04	16:00:00	22.997	57.175
2021-04-04	17:00:00	23.093	57.973
2021-04-04	18:00:00	21.25	72.218
2021-04-04	19:00:00	20.869	75.43
2021-04-04	20:00:00	20.773	77.772
2021-04-04	21:00:00	20.916	77.892
2021-04-04	22:00:00	20.869	79.914
2021-04-04	23:00:00	20.964	83.413
2021-04-05	00:00:00	20.845	84.275
2021-04-05	01:00:00	20.726	83.42
2021-04-05	02:00:00	20.654	85.08
2021-04-05	03:00:00	20.94	89.426
2021-04-05	04:00:00	20.916	90.294
2021-04-05	05:00:00	21.083	90.664
2021-04-05	06:00:00	21.107	91.829
2021-04-05	07:00:00	21.012	91.23
2021-04-05	08:00:00	21.083	88.153
2021-04-05	09:00:00	21.155	90.667
2021-04-05	10:00:00	21.012	91.23
2021-04-05	11:00:00	21.179	89.947
2021-04-05	12:00:00	21.393	87.419
2021-04-05	13:00:00	21.561	86.452
2021-04-05	14:00:00	21.68	84.596
2021-04-05	15:00:00	21.776	85.304
2021-04-05	16:00:00	22.278	78.05
2021-04-05	17:00:00	22.877	71.491
2021-04-05	18:00:00	22.997	72.464
2021-04-05	19:00:00	23.069	71.547
2021-04-05	20:00:00	23.069	69.907
2021-04-05	21:00:00	23.141	69.011
2021-04-05	22:00:00	23.021	70.63
2021-04-05	23:00:00	22.757	72.143
2021-04-06	00:00:00	22.685	72.55
2021-04-06	01:00:00	22.949	58.863
2021-04-06	02:00:00	22.925	58.043
2021-04-06	03:00:00	22.853	58.031
2021-04-06	04:00:00	22.829	57.657
2021-04-06	05:00:00	22.757	57.776
2021-04-06	06:00:00	22.757	57.66
2021-04-06	07:00:00	22.757	57.602
2021-04-06	08:00:00	22.757	57.22
2021-04-06	09:00:00	22.949	56.923
2021-04-06	10:00:00	23.213	57.108
2021-04-06	11:00:00	23.573	57.857
2021-04-06	12:00:00	24.006	54.618
2021-04-06	13:00:00	22.877	78.211
2021-04-06	14:00:00	22.613	76.045
2021-04-06	15:00:00	22.421	77.367
2021-04-06	16:00:00	22.23	75.849
2021-04-06	17:00:00	22.086	77.138
2021-04-06	18:00:00	21.799	74.532
2021-04-06	19:00:00	21.608	72.603
2021-04-06	20:00:00	21.083	75.628
2021-04-06	21:00:00	21.059	77.88
2021-04-06	22:00:00	20.869	80.975
2021-04-06	23:00:00	21.179	83.937
2021-04-07	00:00:00	21.155	84.721
2021-04-07	01:00:00	21.131	85.557
2021-04-07	02:00:00	20.916	85.56
2021-04-07	03:00:00	20.749	85.685
2021-04-07	04:00:00	20.821	86.063
2021-04-07	05:00:00	20.726	87.703
2021-04-07	06:00:00	20.678	87.132
2021-04-07	07:00:00	20.559	85.937
2021-04-07	08:00:00	20.392	86.587
2021-04-07	09:00:00	20.702	85.44
2021-04-07	10:00:00	21.059	83.204
2021-04-07	11:00:00	21.656	78.169
2021-04-07	12:00:00	21.919	77.943
2021-04-07	13:00:00	22.901	67.389
2021-04-07	14:00:00	23.982	66.018
2021-04-07	15:00:00	22.421	76.302
2021-04-07	16:00:00	22.086	78.846
2021-04-07	17:00:00	21.991	76.646
2021-04-07	18:00:00	21.776	79.698
2021-04-07	19:00:00	21.537	80.939
2021-04-07	20:00:00	21.179	83.2
2021-04-07	21:00:00	21.274	81.039
2021-04-07	22:00:00	21.155	79.895
2021-04-07	23:00:00	21.179	80.456
2021-04-08	00:00:00	21.036	82.223
2021-04-08	01:00:00	20.797	83.522
2021-04-08	02:00:00	20.821	83.11
2021-04-08	03:00:00	20.63	83.844
2021-04-08	04:00:00	20.702	85.318
2021-04-08	05:00:00	20.606	85.686
2021-04-08	06:00:00	20.535	84.393
2021-04-08	07:00:00	20.511	84.063
2021-04-08	08:00:00	20.678	83.216
2021-04-08	09:00:00	20.988	80.884
2021-04-08	10:00:00	21.632	80.763
2021-04-08	11:00:00	22.182	77.652
2021-04-08	12:00:00	22.565	76.288
2021-04-08	13:00:00	23.069	78.055
2021-04-08	14:00:00	22.877	72.435
2021-04-08	15:00:00	22.661	73.53
2021-04-08	16:00:00	22.685	72.685
2021-04-08	17:00:00	22.613	73.297
2021-04-08	18:00:00	22.445	74.355
2021-04-08	19:00:00	22.039	77.933
2021-04-08	20:00:00	22.015	78.42
2021-04-08	21:00:00	21.704	81.456
2021-04-08	22:00:00	21.513	78.601
2021-04-08	23:00:00	21.489	80.603
2021-04-09	00:00:00	21.322	82.792
2021-04-09	01:00:00	21.298	82.694
2021-04-09	02:00:00	21.203	81.843
2021-04-09	03:00:00	21.155	82.504
2021-04-09	04:00:00	21.012	81.226
2021-04-09	05:00:00	21.083	83.409
2021-04-09	06:00:00	21.179	83.829
2021-04-09	07:00:00	21.155	85.434
2021-04-09	08:00:00	21.012	82.705
2021-04-09	09:00:00	21.179	85.312
2021-04-09	10:00:00	21.083	84.049
2021-04-09	11:00:00	21.226	83.198
2021-04-09	12:00:00	22.039	76.952
2021-04-09	13:00:00	22.709	71.639
2021-04-09	14:00:00	22.973	71.07
2021-04-09	15:00:00	23.237	67.211
2021-04-09	16:00:00	23.357	65.465
2021-04-09	17:00:00	23.381	63.573
2021-04-09	18:00:00	23.333	65.366
2021-04-09	19:00:00	23.309	65.09
2021-04-09	20:00:00	23.357	67.37
2021-04-09	21:00:00	23.766	55.628
2021-04-09	22:00:00	21.752	84.827
2021-04-09	23:00:00	21.059	89.263
2021-04-10	00:00:00	20.869	90.292
2021-04-10	01:00:00	20.916	91.226
2021-04-10	02:00:00	20.654	88.3
2021-04-10	03:00:00	20.583	89.087
2021-04-10	04:00:00	20.63	90.648
2021-04-10	05:00:00	20.821	92.02
2021-04-10	06:00:00	20.726	93.545
2021-04-10	07:00:00	20.559	93.079
2021-04-10	08:00:00	20.463	93.3
2021-04-10	09:00:00	20.559	92.425
2021-04-10	10:00:00	20.487	92.004
2021-04-10	11:00:00	20.416	90.826
2021-04-10	12:00:00	20.821	93.32
2021-04-10	13:00:00	21.155	86.453
2021-04-10	14:00:00	21.25	84.49
2021-04-10	15:00:00	21.322	82.401
2021-04-10	16:00:00	21.417	85.069
2021-04-10	17:00:00	21.37	86.857
2021-04-10	18:00:00	21.465	86.452
2021-04-10	19:00:00	21.179	86.19
2021-04-10	20:00:00	21.274	84.719
2021-04-10	21:00:00	21.346	84.152
2021-04-10	22:00:00	21.322	87.562
2021-04-10	23:00:00	21.37	91.244
2021-04-11	00:00:00	21.608	93.366
2021-04-11	01:00:00	21.656	94.827
2021-04-11	02:00:00	21.584	94.318
2021-04-11	03:00:00	21.632	93.367
2021-04-11	04:00:00	21.584	94.073
2021-04-11	05:00:00	21.632	94.321
2021-04-11	06:00:00	21.728	93.841
2021-04-11	07:00:00	21.584	94.318
2021-04-11	08:00:00	21.537	94.07
2021-04-11	09:00:00	21.584	93.137
2021-04-11	10:00:00	21.513	92.91
2021-04-11	11:00:00	21.823	89.966
2021-04-11	12:00:00	22.302	84.7
2021-04-11	13:00:00	23.333	73.303
2021-04-11	14:00:00	23.525	71.112
2021-04-11	15:00:00	23.597	69.863
2021-04-11	16:00:00	23.693	67.68
2021-04-11	17:00:00	23.645	68.392
2021-04-11	18:00:00	23.573	67.152
2021-04-11	19:00:00	22.661	78.877
2021-04-11	20:00:00	22.445	80.298
2021-04-11	21:00:00	22.397	81.066
2021-04-11	22:00:00	22.326	80.896
2021-04-11	23:00:00	21.943	82.473
2021-04-12	00:00:00	21.967	82.472
2021-04-12	01:00:00	21.871	82.187
2021-04-12	02:00:00	22.015	82.667
2021-04-12	03:00:00	21.776	82.676
2021-04-12	04:00:00	21.895	81.447
2021-04-12	05:00:00	21.799	82.286
2021-04-12	06:00:00	21.776	81.909
2021-04-12	07:00:00	21.68	81.279
2021-04-12	08:00:00	21.847	82.673
2021-04-12	09:00:00	21.799	81.632
2021-04-12	10:00:00	22.158	76.09
2021-04-12	11:00:00	22.637	73.728
2021-04-12	12:00:00	23.213	68.898
2021-04-12	13:00:00	23.405	66.946
2021-04-12	14:00:00	23.597	60.731
2021-04-12	15:00:00	23.549	62.836
2021-04-12	16:00:00	23.453	70.45
2021-04-12	17:00:00	23.357	69.717
2021-04-12	18:00:00	22.685	74.693
2021-04-12	19:00:00	22.326	76.371
2021-04-12	20:00:00	22.134	77.857
2021-04-12	21:00:00	22.039	78.849
2021-04-12	22:00:00	22.062	84.247
2021-04-12	23:00:00	22.039	86.997
2021-04-13	00:00:00	21.991	88.475
2021-04-13	01:00:00	22.11	90.516
2021-04-13	02:00:00	22.23	91.279
2021-04-13	03:00:00	22.11	91.274
2021-04-13	04:00:00	21.919	91.463
2021-04-13	05:00:00	22.062	91.469
2021-04-13	06:00:00	21.871	90.693
2021-04-13	07:00:00	21.991	91.869
2021-04-13	08:00:00	21.943	92.496
2021-04-13	09:00:00	21.943	91.664
2021-04-13	10:00:00	21.847	89.449
2021-04-13	11:00:00	22.086	85.926
2021-04-13	12:00:00	22.182	83.694
2021-04-13	13:00:00	22.039	85.424
2021-04-13	14:00:00	22.086	84.473
2021-04-13	15:00:00	21.776	84.826
2021-04-13	16:00:00	21.513	87.135
2021-04-13	17:00:00	22.877	69.088
2021-04-13	18:00:00	21.489	84.149
2021-04-13	19:00:00	21.274	86.32
2021-04-13	20:00:00	21.489	86.319
2021-04-13	21:00:00	21.393	86.32
2021-04-13	22:00:00	21.25	83.508
2021-04-13	23:00:00	21.322	84.264
2021-04-14	00:00:00	21.417	83.503
2021-04-14	01:00:00	21.274	83.935
2021-04-14	02:00:00	21.25	81.749
2021-04-14	03:00:00	21.179	80.456
2021-04-14	04:00:00	21.131	82.219
2021-04-14	05:00:00	21.322	82.498
2021-04-14	06:00:00	21.489	81.738
2021-04-14	07:00:00	21.274	81.932
2021-04-14	08:00:00	21.25	82.894
2021-04-14	09:00:00	21.393	84.951
2021-04-14	10:00:00	21.513	85.308
2021-04-14	11:00:00	21.632	80.184
2021-04-14	12:00:00	21.776	79.776
2021-04-14	13:00:00	23.141	57.139
2021-04-14	14:00:00	23.501	55.811
2021-04-14	15:00:00	22.302	69.012
2021-04-14	16:00:00	21.776	75.444
2021-04-14	17:00:00	21.752	74.232
2021-04-14	18:00:00	21.346	77.142
2021-04-14	19:00:00	21.203	78.554
2021-04-14	20:00:00	21.059	80.88
2021-04-14	21:00:00	21.083	81.94
2021-04-14	22:00:00	21.203	81.935
2021-04-14	23:00:00	20.773	81.414
2021-04-15	00:00:00	20.654	80.902
2021-04-15	01:00:00	20.63	83.527
2021-04-15	02:00:00	20.606	80.737
2021-04-15	03:00:00	20.654	84.39
2021-04-15	04:00:00	20.535	83.221
2021-04-15	05:00:00	20.773	85.561
2021-04-15	06:00:00	20.583	83.633
2021-04-15	07:00:00	20.726	85.685
2021-04-15	08:00:00	20.678	86.064
2021-04-15	09:00:00	20.892	80.889
2021-04-15	10:00:00	20.821	79.012
2021-04-15	11:00:00	20.416	83.534
2021-04-15	12:00:00	20.368	83.639
2021-04-15	13:00:00	20.63	80.819
2021-04-15	14:00:00	20.463	85.202
2021-04-15	15:00:00	20.606	84.617
2021-04-15	16:00:00	20.321	85.323
2021-04-15	17:00:00	20.726	83.841
2021-04-15	18:00:00	20.583	85.563
2021-04-15	19:00:00	20.797	86.586
2021-04-15	20:00:00	20.797	86.192
2021-04-15	21:00:00	20.869	87.851
2021-04-15	22:00:00	20.773	88.77
2021-04-15	23:00:00	20.964	89.26
2021-04-16	00:00:00	20.916	90.845
2021-04-16	01:00:00	21.012	89.942
2021-04-16	02:00:00	20.845	90.472
2021-04-16	03:00:00	20.749	90.838
2021-04-16	04:00:00	20.321	88.761
2021-04-16	05:00:00	20.178	85.691
2021-04-16	06:00:00	20.44	87.131
2021-04-16	07:00:00	20.297	86.455
2021-04-16	08:00:00	20.225	84.625
2021-04-16	09:00:00	20.654	83.631
2021-04-16	10:00:00	21.226	69.021
2021-04-16	11:00:00	22.062	68.176
2021-04-16	12:00:00	22.23	69.433
2021-04-16	13:00:00	22.565	67.842
2021-04-16	14:00:00	22.685	65.387
2021-04-16	15:00:00	22.733	64.069
2021-04-16	16:00:00	22.134	77.523
2021-04-16	17:00:00	21.919	75.046
2021-04-16	18:00:00	21.68	80.181
2021-04-16	19:00:00	21.417	81.925
2021-04-16	20:00:00	21.107	81.221
2021-04-16	21:00:00	21.226	82.405
2021-04-16	22:00:00	21.179	80.293
2021-04-16	23:00:00	21.37	82.496
2021-04-17	00:00:00	21.25	80.954
2021-04-17	01:00:00	21.179	80.789
2021-04-17	02:00:00	21.298	81.476
2021-04-17	03:00:00	21.059	79.901
2021-04-17	04:00:00	20.869	81.95
2021-04-17	05:00:00	20.821	83.839
2021-04-17	06:00:00	20.487	82.34
2021-04-17	07:00:00	20.297	78.694
2021-04-17	08:00:00	20.201	79.499
2021-04-17	09:00:00	20.201	78.423
2021-04-17	10:00:00	20.249	75.282
2021-04-17	11:00:00	20.44	72.328
2021-04-17	12:00:00	20.821	67.607
2021-04-17	13:00:00	20.749	69.264
2021-04-17	14:00:00	20.726	67.195
2021-04-17	15:00:00	22.11	53.339
2021-04-17	16:00:00	22.254	53.528
2021-04-17	17:00:00	22.637	53.546
2021-04-17	18:00:00	20.94	66.906
2021-04-17	19:00:00	20.606	67.645
2021-04-17	20:00:00	20.63	69.585
2021-04-17	21:00:00	20.44	72.328
2021-04-17	22:00:00	20.511	72.923
2021-04-17	23:00:00	20.392	75.481
2021-04-18	00:00:00	20.487	75.256
2021-04-18	01:00:00	20.059	74.136
2021-04-18	02:00:00	20.082	74.728
2021-04-18	03:00:00	20.273	74.86
2021-04-18	04:00:00	20.321	76.044
2021-04-18	05:00:00	19.987	74.892
2021-04-18	06:00:00	20.011	76.714
2021-04-18	07:00:00	19.892	72.916
2021-04-18	08:00:00	20.035	78.855
2021-04-18	09:00:00	20.273	78.696
2021-04-18	10:00:00	20.821	69.319
2021-04-18	11:00:00	21.322	64.96
2021-04-18	12:00:00	21.632	58.268
2021-04-18	13:00:00	21.919	58.813
2021-04-18	14:00:00	22.039	53.961
2021-04-18	15:00:00	21.943	59.791
2021-04-18	16:00:00	21.704	58.682
2021-04-18	17:00:00	21.417	65.988
2021-04-18	18:00:00	21.322	62.806
2021-04-18	19:00:00	20.892	64.692
2021-04-18	20:00:00	20.988	71.797
2021-04-18	21:00:00	20.892	73.652
2021-04-18	22:00:00	20.797	72.71
2021-04-18	23:00:00	20.94	71.284
2021-04-19	00:00:00	20.916	73.888
2021-04-19	01:00:00	20.964	73.363
2021-04-19	02:00:00	20.892	74.134
2021-04-19	03:00:00	20.606	75.031
2021-04-19	04:00:00	20.749	76.704
2021-04-19	05:00:00	20.654	76.653
2021-04-19	06:00:00	20.678	75.289
2021-04-19	07:00:00	20.845	78.372
2021-04-19	08:00:00	20.583	76.481
2021-04-19	09:00:00	20.892	75.986
2021-04-19	10:00:00	20.869	73.942
2021-04-19	11:00:00	20.988	73.131
2021-04-19	12:00:00	21.37	70.535
2021-04-19	13:00:00	22.829	58.971
2021-04-19	14:00:00	23.333	55.572
2021-04-19	15:00:00	22.877	64.343
2021-04-19	16:00:00	22.039	69.85
2021-04-19	17:00:00	21.967	73.957
2021-04-19	18:00:00	21.561	77.573
2021-04-19	19:00:00	21.346	78.828
2021-04-19	20:00:00	21.274	80.953
2021-04-19	21:00:00	21.059	82.605
2021-04-19	22:00:00	21.131	81.396
2021-04-19	23:00:00	21.107	82.603
2021-04-20	00:00:00	21.131	82.898
2021-04-20	01:00:00	21.131	82.602
2021-04-20	02:00:00	21.203	81.843
2021-04-20	03:00:00	21.155	80.96
2021-04-20	04:00:00	20.916	82.134
2021-04-20	05:00:00	20.94	80.552
2021-04-20	06:00:00	21.059	81.941
2021-04-20	07:00:00	21.059	83.725
2021-04-20	08:00:00	20.988	83.412
2021-04-20	09:00:00	20.988	80.224
2021-04-20	10:00:00	21.083	80.794
2021-04-20	11:00:00	21.131	82.898
2021-04-20	12:00:00	21.059	84.956
2021-04-20	13:00:00	20.821	84.96
2021-04-20	14:00:00	20.654	86.064
2021-04-20	15:00:00	20.702	83.421
2021-04-20	16:00:00	20.63	81.961
2021-04-20	17:00:00	20.654	82.428
2021-04-20	18:00:00	20.749	79.537
2021-04-20	19:00:00	20.583	77.92
2021-04-20	20:00:00	20.606	78.186
2021-04-20	21:00:00	20.726	83.215
2021-04-20	22:00:00	20.702	83.842
2021-04-20	23:00:00	20.583	86.064
2021-04-21	00:00:00	20.654	85.937
2021-04-21	01:00:00	20.606	87.413
2021-04-21	02:00:00	20.726	88.455
2021-04-21	03:00:00	20.845	89.258
2021-04-21	04:00:00	20.821	89.592
2021-04-21	05:00:00	20.797	90.29
2021-04-21	06:00:00	20.773	89.256
2021-04-21	07:00:00	20.702	89.933
2021-04-21	08:00:00	20.797	89.762
2021-04-21	09:00:00	20.94	90.116
2021-04-21	10:00:00	21.012	90.478
2021-04-21	11:00:00	21.083	91.233
2021-04-21	12:00:00	22.805	64.381
2021-04-21	13:00:00	23.165	55.19
2021-04-21	14:00:00	22.853	60.753
2021-04-21	15:00:00	21.728	68.14
2021-04-21	16:00:00	21.298	73.091
2021-04-21	17:00:00	21.012	72.464
2021-04-21	18:00:00	20.869	78.165
2021-04-21	19:00:00	20.678	80.901
2021-04-21	20:00:00	20.559	80.823
2021-04-21	21:00:00	20.678	82.144
2021-04-21	22:00:00	20.44	83.429
2021-04-21	23:00:00	20.583	84.504
2021-04-22	00:00:00	20.321	83.33
2021-04-22	01:00:00	20.273	84.511
2021-04-22	02:00:00	20.344	85.085
2021-04-22	03:00:00	20.416	85.813
2021-04-22	04:00:00	20.368	85.323
2021-04-22	05:00:00	20.011	82.84
2021-04-22	06:00:00	20.154	84.855
2021-04-22	07:00:00	20.011	84.857
2021-04-22	08:00:00	19.868	84.519
2021-04-22	09:00:00	20.011	84.405
2021-04-22	10:00:00	20.273	82.636
2021-04-22	11:00:00	20.94	78.159
2021-04-22	12:00:00	21.25	72.961
2021-04-22	13:00:00	21.943	62.392
2021-04-22	14:00:00	23.213	53.705
2021-04-22	15:00:00	22.517	67.759
2021-04-22	16:00:00	21.847	76.358
2021-04-22	17:00:00	21.608	77.7
2021-04-22	18:00:00	21.441	78.535
2021-04-22	19:00:00	21.059	80.059
2021-04-22	20:00:00	20.964	82.512
2021-04-22	21:00:00	20.964	83.943
2021-04-22	22:00:00	20.821	84.165
2021-04-22	23:00:00	21.083	85.193
2021-04-23	00:00:00	20.892	86.191
2021-04-23	01:00:00	20.869	85.316
2021-04-23	02:00:00	20.988	84.724
2021-04-23	03:00:00	20.964	84.958
2021-04-23	04:00:00	20.94	85.808
2021-04-23	05:00:00	20.845	86.586
2021-04-23	06:00:00	20.916	86.322
2021-04-23	07:00:00	20.916	86.322
2021-04-23	08:00:00	20.749	85.318
2021-04-23	09:00:00	20.749	84.729
2021-04-23	10:00:00	20.869	83.731
2021-04-23	11:00:00	20.94	81.673
2021-04-23	12:00:00	20.964	80.801
2021-04-23	13:00:00	21.036	80.713
2021-04-23	14:00:00	22.421	65.488
2021-04-23	15:00:00	22.805	63.38
2021-04-23	16:00:00	22.901	58.64
2021-04-23	17:00:00	23.165	57.604
2021-04-23	18:00:00	23.237	58.954
2021-04-23	19:00:00	23.213	59.446
2021-04-23	20:00:00	23.189	58.295
2021-04-23	21:00:00	23.237	60.118
2021-04-23	22:00:00	23.069	58.663
2021-04-23	23:00:00	22.877	60.984
2021-04-24	00:00:00	22.805	62.429
2021-04-24	01:00:00	22.733	60.997
2021-04-24	02:00:00	22.733	60.78
2021-04-24	03:00:00	22.685	59.818
2021-04-24	04:00:00	22.637	60.964
2021-04-24	05:00:00	22.589	61.666
2021-04-24	06:00:00	22.589	58.839
2021-04-24	07:00:00	22.517	59.139
2021-04-24	08:00:00	22.445	61.793
2021-04-24	09:00:00	22.493	61.686
2021-04-24	10:00:00	23.045	62.378
2021-04-24	11:00:00	23.549	60.578
2021-04-24	12:00:00	23.669	46.758
2021-04-24	13:00:00	23.838	46.498
2021-04-24	14:00:00	23.958	49.91
2021-04-24	15:00:00	24.006	52.097
2021-04-24	16:00:00	23.91	53.13
2021-04-24	17:00:00	23.742	56.331
2021-04-24	18:00:00	23.621	58.704
2021-04-24	19:00:00	23.477	59.652
2021-04-24	20:00:00	23.285	59.006
2021-04-24	21:00:00	23.261	62.896
2021-04-24	22:00:00	22.925	61.439
2021-04-24	23:00:00	22.661	61.535
2021-04-25	00:00:00	22.637	60.765
2021-04-25	01:00:00	22.493	60.184
2021-04-25	02:00:00	22.493	61.124
2021-04-25	03:00:00	22.373	55.455
2021-04-25	04:00:00	22.373	59.301
2021-04-25	05:00:00	22.278	57.907
2021-04-25	06:00:00	22.086	57.028
2021-04-25	07:00:00	22.015	58.175
2021-04-25	08:00:00	21.943	55.615
2021-04-25	09:00:00	21.991	55.727
2021-04-25	10:00:00	22.637	60.203
2021-04-25	11:00:00	23.093	55.494
2021-04-25	12:00:00	23.189	56.577
2021-04-25	13:00:00	23.429	46.592
2021-04-25	14:00:00	23.333	46.337
2021-04-25	15:00:00	23.285	47.197
2021-04-25	16:00:00	23.165	49.393
2021-04-25	17:00:00	23.069	49.038
2021-04-25	18:00:00	22.949	48.02
2021-04-25	19:00:00	22.781	48.814
2021-04-25	20:00:00	22.637	55.276
2021-04-25	21:00:00	22.541	54.007
2021-04-25	22:00:00	22.469	51.516
2021-04-25	23:00:00	22.397	54.562
2021-04-26	00:00:00	22.421	54.198
2021-04-26	01:00:00	22.302	54.715
2021-04-26	02:00:00	22.23	48.549
2021-04-26	03:00:00	22.254	47.233
2021-04-26	04:00:00	22.134	46.943
2021-04-26	05:00:00	22.015	46.489
2021-04-26	06:00:00	21.871	44.2
2021-04-26	07:00:00	21.847	41.047
2021-04-26	08:00:00	21.752	41.406
2021-04-26	09:00:00	21.943	40.585
2021-04-26	10:00:00	22.254	43.69
2021-04-26	11:00:00	22.949	40.502
2021-04-26	12:00:00	23.189	41.399
2021-04-26	13:00:00	23.453	39.77
2021-04-26	14:00:00	23.405	37.621
2021-04-26	15:00:00	23.333	39.625
2021-04-26	16:00:00	23.189	39.024
2021-04-26	17:00:00	22.949	38.389
2021-04-26	18:00:00	22.757	40.373
2021-04-26	19:00:00	22.613	39.291
2021-04-26	20:00:00	22.541	42.579
2021-04-26	21:00:00	22.517	43.239
2021-04-26	22:00:00	22.421	45.596
2021-04-26	23:00:00	22.397	47.935
2021-04-27	00:00:00	22.254	47.545
2021-04-27	01:00:00	22.134	47.473
2021-04-27	02:00:00	22.134	50.127
2021-04-27	03:00:00	22.11	47.267
2021-04-27	04:00:00	22.182	47.756
2021-04-27	05:00:00	22.23	47.742
2021-04-27	06:00:00	22.11	46.91
2021-04-27	07:00:00	22.039	47.98
2021-04-27	08:00:00	21.847	45.961
2021-04-27	09:00:00	21.919	44.683
2021-04-27	10:00:00	21.871	45.415
2021-04-27	11:00:00	22.206	48.883
2021-04-27	12:00:00	21.393	65.483
2021-04-27	13:00:00	21.322	59.969
2021-04-27	14:00:00	21.25	61.752
2021-04-27	15:00:00	21.226	59.991
2021-04-27	16:00:00	21.203	62.551
2021-04-27	17:00:00	20.964	61.796
2021-04-27	18:00:00	21.059	63.169
2021-04-27	19:00:00	21.012	61.31
2021-04-27	20:00:00	20.678	57.68
2021-04-27	21:00:00	20.678	61.675
2021-04-27	22:00:00	20.678	58.472
2021-04-27	23:00:00	20.726	53.041
2021-04-28	00:00:00	20.583	58.151
2021-04-28	01:00:00	20.773	52.153
2021-04-28	02:00:00	20.654	58.638
2021-04-28	03:00:00	20.583	51.483
2021-04-28	04:00:00	20.511	61.086
2021-04-28	05:00:00	20.797	41.022
2021-04-28	06:00:00	20.821	41.147
2021-04-28	07:00:00	20.702	42.096
2021-04-28	08:00:00	20.773	43.798
2021-04-28	09:00:00	20.964	40.995
2021-04-28	10:00:00	21.346	39.677
2021-04-28	11:00:00	21.728	38.76
2021-04-28	12:00:00	21.441	45.102
2021-04-28	13:00:00	20.916	55.942
2021-04-28	14:00:00	20.94	53.516
2021-04-28	15:00:00	20.916	55.033
2021-04-28	16:00:00	20.702	59.459
2021-04-28	17:00:00	20.773	60.545
2021-04-28	18:00:00	20.726	60.898
2021-04-28	19:00:00	20.606	65.365
2021-04-28	20:00:00	20.106	66.894
2021-04-28	21:00:00	20.011	68.042
2021-04-28	22:00:00	19.94	70.861
2021-04-28	23:00:00	19.963	72.227
2021-04-29	00:00:00	19.868	73.967
2021-04-29	01:00:00	19.94	73.22
2021-04-29	02:00:00	20.297	72.646
2021-04-29	03:00:00	19.773	74.513
2021-04-29	04:00:00	20.225	74.41
2021-04-29	05:00:00	19.844	74.908
2021-04-29	06:00:00	19.654	76.513
2021-04-29	07:00:00	20.011	75.361
2021-04-29	08:00:00	19.844	75.063
2021-04-29	09:00:00	19.868	73.319
2021-04-29	10:00:00	20.463	69.92
2021-04-29	11:00:00	21.274	57.938
2021-04-29	12:00:00	22.397	57.005
2021-04-29	13:00:00	23.069	55.563
2021-04-29	14:00:00	23.045	51.466
2021-04-29	15:00:00	22.829	53.44
2021-04-29	16:00:00	23.141	57.784
2021-04-29	17:00:00	20.583	75.245
2021-04-29	18:00:00	20.13	78.707
2021-04-29	19:00:00	20.225	79.348
2021-04-29	20:00:00	20.059	79.584
2021-04-29	21:00:00	19.868	82.651
2021-04-29	22:00:00	19.821	83.655
2021-04-29	23:00:00	19.797	84.977
2021-04-30	00:00:00	19.916	84.859
2021-04-30	01:00:00	19.725	86.326
2021-04-30	02:00:00	20.059	88.756
2021-04-30	03:00:00	19.868	89.4
2021-04-30	04:00:00	20.13	90.091
2021-04-30	05:00:00	19.987	90.263
2021-04-30	06:00:00	20.178	90.27
2021-04-30	07:00:00	20.106	91.783
2021-04-30	08:00:00	20.13	91.584
2021-04-30	09:00:00	20.249	92.41
2021-04-30	10:00:00	20.749	76.947
2021-04-30	11:00:00	21.346	70.028
2021-04-30	12:00:00	22.326	69.769
2021-04-30	13:00:00	22.35	67.576
2021-04-30	14:00:00	22.589	51.375
2021-04-30	15:00:00	22.206	49.266
2021-04-30	16:00:00	21.728	50.767
2021-04-30	17:00:00	21.417	50.311
2021-04-30	18:00:00	21.012	52.717
2021-04-30	19:00:00	20.606	56.804
2021-04-30	20:00:00	20.249	57.637
2021-04-30	21:00:00	19.963	57.968
2021-04-30	22:00:00	19.63	58.065
2021-04-30	23:00:00	18.94	54.113
2021-05-01	00:00:00	18.465	53.013
2021-05-01	01:00:00	18.084	51.454
2021-05-01	02:00:00	17.704	49.417
2021-05-01	03:00:00	17.418	52.194
2021-05-01	04:00:00	17.204	56.03
2021-05-01	05:00:00	16.942	51.883
2021-05-01	06:00:00	16.775	54.163
2021-05-01	07:00:00	16.609	52.705
2021-05-01	08:00:00	16.466	49.917
2021-05-01	09:00:00	16.704	48.564
2021-05-01	10:00:00	16.752	49.242
2021-05-01	11:00:00	16.895	51.423
2021-05-01	12:00:00	16.99	50.28
2021-05-01	13:00:00	17.133	48.236
2021-05-01	14:00:00	17.347	48.323
2021-05-01	15:00:00	17.513	48.217
2021-05-01	16:00:00	17.632	48.173
2021-05-01	17:00:00	17.513	47.64
2021-05-01	18:00:00	17.323	48.418
2021-05-01	19:00:00	17.085	48.33
2021-05-01	20:00:00	16.799	48.944
2021-05-01	21:00:00	16.561	49.947
2021-05-01	22:00:00	16.299	51.221
2021-05-01	23:00:00	15.775	53.424
2021-05-02	00:00:00	15.536	53.994
2021-05-02	01:00:00	15.297	54.238
2021-05-02	02:00:00	14.963	55.158
2021-05-02	03:00:00	14.675	59.402
2021-05-02	04:00:00	14.316	59.254
2021-05-02	05:00:00	14.029	59.067
2021-05-02	06:00:00	13.717	58.955
2021-05-02	07:00:00	13.5	59.673
2021-05-02	08:00:00	13.308	60.542
2021-05-02	09:00:00	13.596	61.239
2021-05-02	10:00:00	14.148	63.297
2021-05-02	11:00:00	15.034	62.121
2021-05-02	12:00:00	16.18	58.168
2021-05-02	13:00:00	17.204	57.066
2021-05-02	14:00:00	17.941	54.941
2021-05-02	15:00:00	18.465	54.702
2021-05-02	16:00:00	18.56	54.633
2021-05-02	17:00:00	18.393	56.842
2021-05-02	18:00:00	18.084	57.941
2021-05-02	19:00:00	17.656	59.385
2021-05-02	20:00:00	17.323	60.953
2021-05-02	21:00:00	16.99	61.176
2021-05-02	22:00:00	16.633	61.52
2021-05-02	23:00:00	16.037	63.996
2021-05-03	00:00:00	15.608	65.423
2021-05-03	01:00:00	15.225	65.244
2021-05-03	02:00:00	14.891	65.985
2021-05-03	03:00:00	14.556	66.096
2021-05-03	04:00:00	14.34	67.675
2021-05-03	05:00:00	14.196	69.142
2021-05-03	06:00:00	14.101	71.255
2021-05-03	07:00:00	13.981	70.089
2021-05-03	08:00:00	13.957	71.277
2021-05-03	09:00:00	14.316	70.28
2021-05-03	10:00:00	14.891	73.164
2021-05-03	11:00:00	15.631	69.815
2021-05-03	12:00:00	16.156	66.519
2021-05-03	13:00:00	17.228	60.816
2021-05-03	14:00:00	18.084	57.526
2021-05-03	15:00:00	18.584	56.756
2021-05-03	16:00:00	18.607	56.205
2021-05-03	17:00:00	18.346	53.922
2021-05-03	18:00:00	18.132	54.334
2021-05-03	19:00:00	17.727	54.71
2021-05-03	20:00:00	17.418	53.873
2021-05-03	21:00:00	17.156	54.739
2021-05-03	22:00:00	16.871	57.008
2021-05-03	23:00:00	16.442	58.756
2021-05-04	00:00:00	16.156	60.027
2021-05-04	01:00:00	15.989	58.5
2021-05-04	02:00:00	15.894	59.804
2021-05-04	03:00:00	15.822	62.779
2021-05-04	04:00:00	15.775	64.17
2021-05-04	05:00:00	15.798	66.306
2021-05-04	06:00:00	15.727	65.442
2021-05-04	07:00:00	15.655	63.638
2021-05-04	08:00:00	15.631	65.948
2021-05-04	09:00:00	16.013	62.421
2021-05-04	10:00:00	16.442	59.026
2021-05-04	11:00:00	16.942	55.398
2021-05-04	12:00:00	17.727	52.957
2021-05-04	13:00:00	18.417	49.439
2021-05-04	14:00:00	18.988	47.117
2021-05-04	15:00:00	19.202	48.154
2021-05-04	16:00:00	19.154	48.591
2021-05-04	17:00:00	18.964	47.535
2021-05-04	18:00:00	18.726	49.339
2021-05-04	19:00:00	18.441	51.315
2021-05-04	20:00:00	18.251	54.588
2021-05-04	21:00:00	18.108	54.299
2021-05-04	22:00:00	17.965	56.481
2021-05-04	23:00:00	17.489	56.955
2021-05-05	00:00:00	17.252	59.256
2021-05-05	01:00:00	17.085	59.742
2021-05-05	02:00:00	16.918	61.991
2021-05-05	03:00:00	16.799	63.181
2021-05-05	04:00:00	16.728	63.461
2021-05-05	05:00:00	16.609	63.913
2021-05-05	06:00:00	16.514	63.151
2021-05-05	07:00:00	16.418	63.509
2021-05-05	08:00:00	16.394	64.961
2021-05-05	09:00:00	16.775	65.766
2021-05-05	10:00:00	17.513	66.801
2021-05-05	11:00:00	18.655	63.159
2021-05-05	12:00:00	19.654	62.48
2021-05-05	13:00:00	20.178	58.04
2021-05-05	14:00:00	20.63	54.459
2021-05-05	15:00:00	20.845	56.36
2021-05-05	16:00:00	20.702	56.409
2021-05-05	17:00:00	20.583	58.08
2021-05-05	18:00:00	20.273	59.891
2021-05-05	19:00:00	20.035	62.039
2021-05-05	20:00:00	19.797	64.066
2021-05-05	21:00:00	19.606	66.076
2021-05-05	22:00:00	19.368	67.806
2021-05-05	23:00:00	18.917	69.792
2021-05-06	00:00:00	18.679	70.977
2021-05-06	01:00:00	18.512	71.333
2021-05-06	02:00:00	18.417	71.959
2021-05-06	03:00:00	18.322	72.534
2021-05-06	04:00:00	18.274	73.302
2021-05-06	05:00:00	18.203	73.138
2021-05-06	06:00:00	18.132	72.357
2021-05-06	07:00:00	18.084	73.37
2021-05-06	08:00:00	18.06	73.071
2021-05-06	09:00:00	18.37	72.124
2021-05-06	10:00:00	18.821	71.553
2021-05-06	11:00:00	19.678	68.581
2021-05-06	12:00:00	20.797	63.838
2021-05-06	13:00:00	21.465	57.877
2021-05-06	14:00:00	21.537	52.119
2021-05-06	15:00:00	21.131	54.953
2021-05-06	16:00:00	20.535	58.521
2021-05-06	17:00:00	19.963	58.01
2021-05-06	18:00:00	19.583	56.609
2021-05-06	19:00:00	19.297	56.896
2021-05-06	20:00:00	19.059	59.515
2021-05-06	21:00:00	18.869	60.59
2021-05-06	22:00:00	18.584	59.75
2021-05-06	23:00:00	18.108	61.013
2021-05-07	00:00:00	17.823	62.241
2021-05-07	01:00:00	17.608	61.51
2021-05-07	02:00:00	17.466	60.824
2021-05-07	03:00:00	17.275	59.492
2021-05-07	04:00:00	17.109	60.609
2021-05-07	05:00:00	16.942	60.963
2021-05-07	06:00:00	16.799	63.275
2021-05-07	07:00:00	16.633	63.967
2021-05-07	08:00:00	16.49	63.361
2021-05-07	09:00:00	16.752	63.648
2021-05-07	10:00:00	17.394	63.626
2021-05-07	11:00:00	18.227	57.096
2021-05-07	12:00:00	19.202	52.109
2021-05-07	13:00:00	20.011	49.421
2021-05-07	14:00:00	20.678	48.534
2021-05-07	15:00:00	21.012	47.264
2021-05-07	16:00:00	20.988	46.545
2021-05-07	17:00:00	20.606	51.316
2021-05-07	18:00:00	20.201	53.133
2021-05-07	19:00:00	19.725	54.005
2021-05-07	20:00:00	19.368	55.032
2021-05-07	21:00:00	19.083	56.54
2021-05-07	22:00:00	18.75	57.278
2021-05-07	23:00:00	18.179	58.927
2021-05-08	00:00:00	17.823	60.565
2021-05-08	01:00:00	17.489	61.605
2021-05-08	02:00:00	17.275	62.489
2021-05-08	03:00:00	17.085	63.307
2021-05-08	04:00:00	16.966	65.659
2021-05-08	05:00:00	16.966	68.317
2021-05-08	06:00:00	16.895	66.352
2021-05-08	07:00:00	16.871	62.742
2021-05-08	08:00:00	16.895	63.636
2021-05-08	09:00:00	17.252	61.576
2021-05-08	10:00:00	17.537	62.758
2021-05-08	11:00:00	17.989	62.186
2021-05-08	12:00:00	18.75	60.079
2021-05-08	13:00:00	19.583	55.582
2021-05-08	14:00:00	20.011	55.564
2021-05-08	15:00:00	20.416	53.807
2021-05-08	16:00:00	20.297	55.371
2021-05-08	17:00:00	20.154	56.474
2021-05-08	18:00:00	20.011	57.414
2021-05-08	19:00:00	19.844	57.324
2021-05-08	20:00:00	19.702	59.032
2021-05-08	21:00:00	19.606	61.275
2021-05-08	22:00:00	19.487	60.775
2021-05-08	23:00:00	19.107	63.2
2021-05-09	00:00:00	18.917	64.42
2021-05-09	01:00:00	18.798	64.23
2021-05-09	02:00:00	18.702	66.45
2021-05-09	03:00:00	18.607	66.957
2021-05-09	04:00:00	18.584	71.248
2021-05-09	05:00:00	18.465	74.28
2021-05-09	06:00:00	18.417	76.406
2021-05-09	07:00:00	18.393	76.579
2021-05-09	08:00:00	18.441	76.517
2021-05-09	09:00:00	18.774	76.035
2021-05-09	10:00:00	18.893	77.18
2021-05-09	11:00:00	19.012	78.654
2021-05-09	12:00:00	19.154	80.576
2021-05-09	13:00:00	19.297	80.977
2021-05-09	14:00:00	19.44	81.308
2021-05-09	15:00:00	19.559	80.879
2021-05-09	16:00:00	19.63	81.736
2021-05-09	17:00:00	19.702	81.209
2021-05-09	18:00:00	19.725	79.682
2021-05-09	19:00:00	19.725	80.065
2021-05-09	20:00:00	19.725	79.911
2021-05-09	21:00:00	19.749	79.235
2021-05-09	22:00:00	19.725	79.834
2021-05-09	23:00:00	19.345	80.484
2021-05-10	00:00:00	19.202	80.735
2021-05-10	01:00:00	19.107	81.155
2021-05-10	02:00:00	19.083	82.682
2021-05-10	03:00:00	19.012	82.495
2021-05-10	04:00:00	18.988	83.373
2021-05-10	05:00:00	18.917	83.175
2021-05-10	06:00:00	18.821	82.409
2021-05-10	07:00:00	18.702	81.346
2021-05-10	08:00:00	18.655	80.686
2021-05-10	09:00:00	18.893	78.061
2021-05-10	10:00:00	18.964	77.235
2021-05-10	11:00:00	19.012	76.177
2021-05-10	12:00:00	19.059	75.895
2021-05-10	13:00:00	19.226	74.528
2021-05-10	14:00:00	19.487	72.292
2021-05-10	15:00:00	19.678	72.771
2021-05-10	16:00:00	19.797	73.419
2021-05-10	17:00:00	19.868	75.323
2021-05-10	18:00:00	19.844	76.263
2021-05-10	19:00:00	19.797	76.097
2021-05-10	20:00:00	19.868	77.655
2021-05-10	21:00:00	19.868	78.45
2021-05-10	22:00:00	19.821	79.377
2021-05-10	23:00:00	19.511	80.394
2021-05-11	00:00:00	19.368	81.66
2021-05-11	01:00:00	19.273	82.205
2021-05-11	02:00:00	19.202	81.935
2021-05-11	03:00:00	19.131	81.583
2021-05-11	04:00:00	19.083	81.94
2021-05-11	05:00:00	19.059	81.763
2021-05-11	06:00:00	19.012	80.828
2021-05-11	07:00:00	18.964	80.749
2021-05-11	08:00:00	18.988	80.666
2021-05-11	09:00:00	19.321	78.838
2021-05-11	10:00:00	19.392	77.824
2021-05-11	11:00:00	19.392	77.506
2021-05-11	12:00:00	19.345	74.222
2021-05-11	13:00:00	19.416	74.754
2021-05-11	14:00:00	19.44	75.53
2021-05-11	15:00:00	19.392	74.757
2021-05-11	16:00:00	19.321	74.866
2021-05-11	17:00:00	19.368	77.571
2021-05-11	18:00:00	19.464	78.758
2021-05-11	19:00:00	19.511	78.894
2021-05-11	20:00:00	19.535	78.822
2021-05-11	21:00:00	19.583	78.889
2021-05-11	22:00:00	19.535	78.822
2021-05-11	23:00:00	19.25	80.018
2021-05-12	00:00:00	19.131	80.181
2021-05-12	01:00:00	19.035	80.909
2021-05-12	02:00:00	18.821	74.285
2021-05-12	03:00:00	18.346	67.569
2021-05-12	04:00:00	17.823	64.645
2021-05-12	05:00:00	17.418	64.204
2021-05-12	06:00:00	17.037	62.65
2021-05-12	07:00:00	16.728	61.334
2021-05-12	08:00:00	16.49	61.229
2021-05-12	09:00:00	16.585	60.054
2021-05-12	10:00:00	16.466	58.55
2021-05-12	11:00:00	16.347	57.783
2021-05-12	12:00:00	16.275	59.539
2021-05-12	13:00:00	16.228	59.807
2021-05-12	14:00:00	16.18	60.39
2021-05-12	15:00:00	16.108	60.082
2021-05-12	16:00:00	16.085	61.55
2021-05-12	17:00:00	16.037	59.333
2021-05-12	18:00:00	16.013	57.536
2021-05-12	19:00:00	15.942	55.295
2021-05-12	20:00:00	15.775	54.85
2021-05-12	21:00:00	15.655	52.84
2021-05-12	22:00:00	15.488	50.735
2021-05-12	23:00:00	15.034	47.06
2021-05-13	00:00:00	14.819	48.581
2021-05-13	01:00:00	14.58	47.156
2021-05-13	02:00:00	14.316	42.801
2021-05-13	03:00:00	14.172	43.633
2021-05-13	04:00:00	14.029	44.007
2021-05-13	05:00:00	13.837	46.455
2021-05-13	06:00:00	13.644	46.704
2021-05-13	07:00:00	13.452	47.013
2021-05-13	08:00:00	13.356	47.776
2021-05-13	09:00:00	13.644	47.405
2021-05-13	10:00:00	14.364	47.734
2021-05-13	11:00:00	15.13	42.118
2021-05-13	12:00:00	15.297	44.254
2021-05-13	13:00:00	15.727	44.835
2021-05-13	14:00:00	15.87	40.834
2021-05-13	15:00:00	15.965	39.1
2021-05-13	16:00:00	16.085	39.352
2021-05-13	17:00:00	16.037	40.128
2021-05-13	18:00:00	15.798	40.379
2021-05-13	19:00:00	15.464	40.005
2021-05-13	20:00:00	15.13	41.296
2021-05-13	21:00:00	14.819	41.693
2021-05-13	22:00:00	14.46	42.458
2021-05-13	23:00:00	13.861	45.171
2021-05-14	00:00:00	13.5	47.435
2021-05-14	01:00:00	13.212	49.211
2021-05-14	02:00:00	12.971	49.912
2021-05-14	03:00:00	12.681	52.492
2021-05-14	04:00:00	12.416	53.049
2021-05-14	05:00:00	12.198	55.7
2021-05-14	06:00:00	11.883	55.162
2021-05-14	07:00:00	11.592	53.12
2021-05-14	08:00:00	11.446	53.976
2021-05-14	09:00:00	11.737	53.016
2021-05-14	10:00:00	12.44	58.156
2021-05-14	11:00:00	13.452	54.85
2021-05-14	12:00:00	14.412	46.295
2021-05-14	13:00:00	15.417	43.244
2021-05-14	14:00:00	16.156	45.251
2021-05-14	15:00:00	16.514	43.112
2021-05-14	16:00:00	16.561	46.931
2021-05-14	17:00:00	16.394	45.947
2021-05-14	18:00:00	16.108	46.94
2021-05-14	19:00:00	15.846	44.263
2021-05-14	20:00:00	15.608	47.248
2021-05-14	21:00:00	15.464	51.208
2021-05-14	22:00:00	15.321	51.936
2021-05-14	23:00:00	14.867	52.912
2021-05-15	00:00:00	14.628	51.118
2021-05-15	01:00:00	14.556	49.457
2021-05-15	02:00:00	14.604	52.332
2021-05-15	03:00:00	14.699	62.533
2021-05-15	04:00:00	14.747	68.599
2021-05-15	05:00:00	14.963	74.295
2021-05-15	06:00:00	15.154	78.629
2021-05-15	07:00:00	15.417	85.503
2021-05-15	08:00:00	15.727	85.044
2021-05-15	09:00:00	16.108	78.423
2021-05-15	10:00:00	16.394	78.464
2021-05-15	11:00:00	16.799	77.433
2021-05-15	12:00:00	17.704	72.866
2021-05-15	13:00:00	18.56	63.596
2021-05-15	14:00:00	19.012	57.327
2021-05-15	15:00:00	19.202	53.307
2021-05-15	16:00:00	19.178	54.069
2021-05-15	17:00:00	19.083	55.587
2021-05-15	18:00:00	18.726	50.714
2021-05-15	19:00:00	18.227	57.31
2021-05-15	20:00:00	17.704	57.894
2021-05-15	21:00:00	17.299	57.524
2021-05-15	22:00:00	16.918	57.901
2021-05-15	23:00:00	16.299	60.183
2021-05-16	00:00:00	15.87	61.013
2021-05-16	01:00:00	15.584	62.416
2021-05-16	02:00:00	15.464	66.943
2021-05-16	03:00:00	15.369	67.257
2021-05-16	04:00:00	15.273	65.599
2021-05-16	05:00:00	15.249	64.088
2021-05-16	06:00:00	15.202	63.096
2021-05-16	07:00:00	15.154	62.842
2021-05-16	08:00:00	15.321	66.849
2021-05-16	09:00:00	15.775	68.035
2021-05-16	10:00:00	16.108	69.071
2021-05-16	11:00:00	16.728	68.876
2021-05-16	12:00:00	17.228	65.815
2021-05-16	13:00:00	17.632	65.596
2021-05-16	14:00:00	17.918	64.058
2021-05-16	15:00:00	17.894	64.913
2021-05-16	16:00:00	17.894	65.36
2021-05-16	17:00:00	17.87	63.925
2021-05-16	18:00:00	17.823	65.466
2021-05-16	19:00:00	17.799	66.299
2021-05-16	20:00:00	17.751	66.555
2021-05-16	21:00:00	17.704	66.416
2021-05-16	22:00:00	17.632	66.728
2021-05-16	23:00:00	17.228	68.327
2021-05-17	00:00:00	17.085	72.462
2021-05-17	01:00:00	16.966	74.938
2021-05-17	02:00:00	16.847	75
2021-05-17	03:00:00	16.728	77.145
2021-05-17	04:00:00	16.68	79.039
2021-05-17	05:00:00	16.609	79.893
2021-05-17	06:00:00	16.633	80.963
2021-05-17	07:00:00	16.609	80.114
2021-05-17	08:00:00	16.609	79.182
2021-05-17	09:00:00	16.918	76.953
2021-05-17	10:00:00	16.966	74.986
2021-05-17	11:00:00	17.014	73.64
2021-05-17	12:00:00	17.085	74.635
2021-05-17	13:00:00	17.133	73.712
2021-05-17	14:00:00	17.085	71.325
2021-05-17	15:00:00	17.109	72.301
2021-05-17	16:00:00	17.037	72.429
2021-05-17	17:00:00	17.014	73.042
2021-05-17	18:00:00	16.966	70.073
2021-05-17	19:00:00	16.871	67.489
2021-05-17	20:00:00	16.799	66.761
2021-05-17	21:00:00	16.68	61.346
2021-05-17	22:00:00	16.514	54.347
2021-05-17	23:00:00	16.061	51.178
2021-05-18	00:00:00	15.798	52.08
2021-05-18	01:00:00	15.584	52.622
2021-05-18	02:00:00	15.536	55.206
2021-05-18	03:00:00	15.536	59.722
2021-05-18	04:00:00	15.655	63.212
2021-05-18	05:00:00	15.751	70.302
2021-05-18	06:00:00	15.608	68.529
2021-05-18	07:00:00	15.56	68.565
2021-05-18	08:00:00	15.655	69.326
2021-05-18	09:00:00	16.013	66.334
2021-05-18	10:00:00	16.108	47.834
2021-05-18	11:00:00	16.656	38.705
2021-05-18	12:00:00	17.394	38.43
2021-05-18	13:00:00	17.799	37.822
2021-05-18	14:00:00	17.894	32.247
2021-05-18	15:00:00	17.727	29.272
2021-05-18	16:00:00	17.537	29.46
2021-05-18	17:00:00	17.418	30.384
2021-05-18	18:00:00	17.18	29.074
2021-05-18	19:00:00	16.895	30.966
2021-05-18	20:00:00	16.704	32.631
2021-05-18	21:00:00	16.609	36.508
2021-05-18	22:00:00	16.442	39.353
2021-05-18	23:00:00	15.989	39.478
2021-05-19	00:00:00	15.727	38.322
2021-05-19	01:00:00	15.536	40.528
2021-05-19	02:00:00	15.393	43.442
2021-05-19	03:00:00	15.345	47.085
2021-05-19	04:00:00	15.273	47.99
2021-05-19	05:00:00	15.225	49.141
2021-05-19	06:00:00	15.202	49.847
2021-05-19	07:00:00	15.225	50.529
2021-05-19	08:00:00	15.273	53.024
2021-05-19	09:00:00	15.631	53.182
2021-05-19	10:00:00	16.251	53.004
2021-05-19	11:00:00	16.942	50.85
2021-05-19	12:00:00	17.68	50.349
2021-05-19	13:00:00	18.108	46.028
2021-05-19	14:00:00	18.94	50.293
2021-05-19	15:00:00	19.154	49.197
2021-05-19	16:00:00	19.107	49.846
2021-05-19	17:00:00	18.964	49.897
2021-05-19	18:00:00	18.798	49.452
2021-05-19	19:00:00	18.584	53.448
2021-05-19	20:00:00	18.417	54.109
2021-05-19	21:00:00	18.274	55.721
2021-05-19	22:00:00	18.037	57.953
2021-05-19	23:00:00	17.513	59.42
2021-05-20	00:00:00	17.133	60.342
2021-05-20	01:00:00	16.847	61.553
2021-05-20	02:00:00	16.609	62.638
2021-05-20	03:00:00	16.442	63.353
2021-05-20	04:00:00	16.323	67.669
2021-05-20	05:00:00	16.204	66.924
2021-05-20	06:00:00	16.108	65.474
2021-05-20	07:00:00	15.918	63.828
2021-05-20	08:00:00	15.846	66.157
2021-05-20	09:00:00	16.204	66.086
2021-05-20	10:00:00	16.871	66.478
2021-05-20	11:00:00	17.608	63.25
2021-05-20	12:00:00	17.894	64.145
2021-05-20	13:00:00	18.251	64.428
2021-05-20	14:00:00	18.512	61.68
2021-05-20	15:00:00	18.655	59.169
2021-05-20	16:00:00	18.845	57.344
2021-05-20	17:00:00	18.845	58.664
2021-05-20	18:00:00	18.726	61.253
2021-05-20	19:00:00	18.56	62.148
2021-05-20	20:00:00	18.488	63.215
2021-05-20	21:00:00	18.37	61.677
2021-05-20	22:00:00	18.203	62.519
2021-05-20	23:00:00	17.823	63.261
2021-05-21	00:00:00	17.608	62.966
2021-05-21	01:00:00	17.418	62.565
2021-05-21	02:00:00	17.252	62.53
2021-05-21	03:00:00	17.133	63.089
2021-05-21	04:00:00	17.061	63.407
2021-05-21	05:00:00	16.918	62.659
2021-05-21	06:00:00	16.799	63.369
2021-05-21	07:00:00	16.68	61.608
2021-05-21	08:00:00	16.609	61.608
2021-05-21	09:00:00	16.871	61.059
2021-05-21	10:00:00	17.347	60.199
2021-05-21	11:00:00	17.941	57.27
2021-05-21	12:00:00	18.37	54.728
2021-05-21	13:00:00	18.798	49.672
2021-05-21	14:00:00	19.131	47.343
2021-05-21	15:00:00	19.154	45.519
2021-05-21	16:00:00	19.107	51.043
2021-05-21	17:00:00	18.94	46.052
2021-05-21	18:00:00	18.774	49.798
2021-05-21	19:00:00	18.584	53.743
2021-05-21	20:00:00	18.417	55.354
2021-05-21	21:00:00	18.227	56.69
2021-05-21	22:00:00	17.989	58.164
2021-05-21	23:00:00	17.513	60.957
2021-05-22	00:00:00	17.228	60.213
2021-05-22	01:00:00	17.037	59.608
2021-05-22	02:00:00	16.847	57.767
2021-05-22	03:00:00	16.561	56.792
2021-05-22	04:00:00	16.323	57.702
2021-05-22	05:00:00	16.108	59.413
2021-05-22	06:00:00	15.87	61.343
2021-05-22	07:00:00	15.608	61.436
2021-05-22	08:00:00	15.393	60.79
2021-05-22	09:00:00	15.56	60.26
2021-05-22	10:00:00	16.037	63.764
2021-05-22	11:00:00	16.966	61.311
2021-05-22	12:00:00	17.775	54.857
2021-05-22	13:00:00	18.393	51.832
2021-05-22	14:00:00	18.726	48.62
2021-05-22	15:00:00	18.774	50.358
2021-05-22	16:00:00	18.726	49.575
2021-05-22	17:00:00	18.536	47.026
2021-05-22	18:00:00	18.227	49.137
2021-05-22	19:00:00	17.894	47.4
2021-05-22	20:00:00	17.585	45.155
2021-05-22	21:00:00	17.275	45.94
2021-05-22	22:00:00	16.99	46.638
2021-05-22	23:00:00	16.394	48.714
2021-05-23	00:00:00	16.037	48.474
2021-05-23	01:00:00	15.775	48.483
2021-05-23	02:00:00	15.536	48.753
2021-05-23	03:00:00	15.297	48.091
2021-05-23	04:00:00	15.13	48.885
2021-05-23	05:00:00	14.915	48.606
2021-05-23	06:00:00	14.771	49.224
2021-05-23	07:00:00	14.628	50.273
2021-05-23	08:00:00	14.556	49.736
2021-05-23	09:00:00	14.819	47.608
2021-05-23	10:00:00	15.034	49.199
2021-05-23	11:00:00	15.321	48.993
2021-05-23	12:00:00	16.013	47.863
2021-05-23	13:00:00	16.656	47.963
2021-05-23	14:00:00	16.656	50.813
2021-05-23	15:00:00	16.752	50.975
2021-05-23	16:00:00	16.752	53.041
2021-05-23	17:00:00	16.728	53.452
2021-05-23	18:00:00	16.609	55.369
2021-05-23	19:00:00	16.442	57.375
2021-05-23	20:00:00	16.299	56.204
2021-05-23	21:00:00	16.251	58.304
2021-05-23	22:00:00	16.061	59.054
2021-05-23	23:00:00	15.608	59.607
2021-05-24	00:00:00	15.345	60.254
2021-05-24	01:00:00	15.106	61.602
2021-05-24	02:00:00	14.915	60.534
2021-05-24	03:00:00	14.771	62.516
2021-05-24	04:00:00	14.628	61.794
2021-05-24	05:00:00	14.412	61.238
2021-05-24	06:00:00	14.364	61.008
2021-05-24	07:00:00	14.148	58.305
2021-05-24	08:00:00	14.101	57.181
2021-05-24	09:00:00	14.46	61.303
2021-05-24	10:00:00	14.508	63.982
2021-05-24	11:00:00	14.508	60.736
2021-05-24	12:00:00	14.508	57.918
2021-05-24	13:00:00	14.652	57.628
2021-05-24	14:00:00	14.819	60.14
2021-05-24	15:00:00	15.058	61.16
2021-05-24	16:00:00	15.225	61.416
2021-05-24	17:00:00	15.273	64.416
2021-05-24	18:00:00	15.249	66.719
2021-05-24	19:00:00	15.202	66.057
2021-05-24	20:00:00	15.058	63.825
2021-05-24	21:00:00	14.843	56.463
2021-05-24	22:00:00	14.58	55.101
2021-05-24	23:00:00	14.005	56.734
2021-05-25	00:00:00	13.692	58.217
2021-05-25	01:00:00	13.5	60.243
2021-05-25	02:00:00	13.332	62.697
2021-05-25	03:00:00	13.26	64.405
2021-05-25	04:00:00	13.187	60.431
2021-05-25	05:00:00	13.139	63.349
2021-05-25	06:00:00	13.019	64.123
2021-05-25	07:00:00	12.947	64.815
2021-05-25	08:00:00	12.898	62.617
2021-05-25	09:00:00	13.187	62.897
2021-05-25	10:00:00	13.38	65.73
2021-05-25	11:00:00	13.572	61.653
2021-05-25	12:00:00	13.668	63.126
2021-05-25	13:00:00	14.125	62.749
2021-05-25	14:00:00	14.436	58.833
2021-05-25	15:00:00	14.556	56.518
2021-05-25	16:00:00	14.652	52.947
2021-05-25	17:00:00	14.508	55.502
2021-05-25	18:00:00	14.34	54.256
2021-05-25	19:00:00	14.196	57.832
2021-05-25	20:00:00	14.101	59.022
2021-05-25	21:00:00	13.933	57.432
2021-05-25	22:00:00	13.717	54.982
2021-05-25	23:00:00	13.26	52.941
2021-05-26	00:00:00	13.067	52.733
2021-05-26	01:00:00	12.826	51.954
2021-05-26	02:00:00	12.585	51.303
2021-05-26	03:00:00	12.367	51.6
2021-05-26	04:00:00	12.149	53.172
2021-05-26	05:00:00	12.004	56.088
2021-05-26	06:00:00	11.859	58.069
2021-05-26	07:00:00	11.737	60.89
2021-05-26	08:00:00	11.689	62.088
2021-05-26	09:00:00	12.028	61.559
2021-05-26	10:00:00	12.633	63.43
2021-05-26	11:00:00	13.717	60.798
2021-05-26	12:00:00	14.819	56.139
2021-05-26	13:00:00	15.679	51.638
2021-05-26	14:00:00	16.371	48.809
2021-05-26	15:00:00	16.752	47.373
2021-05-26	16:00:00	16.204	48.518
2021-05-26	17:00:00	15.942	51.119
2021-05-26	18:00:00	15.584	52.695
2021-05-26	19:00:00	15.178	52.876
2021-05-26	20:00:00	14.795	53.459
2021-05-26	21:00:00	14.556	53.925
2021-05-26	22:00:00	14.22	52.551
2021-05-26	23:00:00	13.596	53.583
2021-05-27	00:00:00	13.163	53.978
2021-05-27	01:00:00	12.802	55.661
2021-05-27	02:00:00	12.488	56.449
2021-05-27	03:00:00	12.222	58.98
2021-05-27	04:00:00	11.98	58.983
2021-05-27	05:00:00	11.762	59.701
2021-05-27	06:00:00	11.543	60.704
2021-05-27	07:00:00	11.373	61.119
2021-05-27	08:00:00	11.373	61.401
2021-05-27	09:00:00	11.689	61.554
2021-05-27	10:00:00	12.778	62.074
2021-05-27	11:00:00	13.644	61.437
2021-05-27	12:00:00	14.652	53.974
2021-05-27	13:00:00	15.202	51.752
2021-05-27	14:00:00	15.679	48.184
2021-05-27	15:00:00	15.822	51.231
2021-05-27	16:00:00	15.822	52.1
2021-05-27	17:00:00	15.655	53.824
2021-05-27	18:00:00	15.536	54.865
2021-05-27	19:00:00	15.464	57.176
2021-05-27	20:00:00	15.345	57.161
2021-05-27	21:00:00	15.202	56.046
2021-05-27	22:00:00	14.986	56.817
2021-05-27	23:00:00	14.532	58.783
2021-05-28	00:00:00	14.388	60.049
2021-05-28	01:00:00	14.292	61.873
2021-05-28	02:00:00	14.196	62.12
2021-05-28	03:00:00	14.077	62.068
2021-05-28	04:00:00	14.029	63.377
2021-05-28	05:00:00	13.981	64.381
2021-05-28	06:00:00	13.861	63.956
2021-05-28	07:00:00	13.741	63.371
2021-05-28	08:00:00	13.765	63.121
2021-05-28	09:00:00	14.101	59.682
2021-05-28	10:00:00	14.268	57.354
2021-05-28	11:00:00	14.484	55.845
2021-05-28	12:00:00	14.699	56.86
2021-05-28	13:00:00	15.106	56.116
2021-05-28	14:00:00	15.393	56.258
2021-05-28	15:00:00	15.488	59.734
2021-05-28	16:00:00	15.488	59.293
2021-05-28	17:00:00	15.536	60.457
2021-05-28	18:00:00	15.536	59.445
2021-05-28	19:00:00	15.536	58.5
2021-05-28	20:00:00	15.56	57.425
2021-05-28	21:00:00	15.56	56.675
2021-05-28	22:00:00	15.488	57.795
2021-05-28	23:00:00	15.106	57.773
2021-05-29	00:00:00	14.939	58.653
2021-05-29	01:00:00	14.771	58.903
2021-05-29	02:00:00	14.628	59.892
2021-05-29	03:00:00	14.46	60.807
2021-05-29	04:00:00	14.34	62.398
2021-05-29	05:00:00	14.244	61.601
2021-05-29	06:00:00	14.22	61.858
2021-05-29	07:00:00	14.196	62.072
2021-05-29	08:00:00	14.268	62.564
2021-05-29	09:00:00	14.699	65.227
2021-05-29	10:00:00	14.843	66.401
2021-05-29	11:00:00	14.963	66.127
2021-05-29	12:00:00	15.106	67.945
2021-05-29	13:00:00	15.321	64.565
2021-05-29	14:00:00	15.631	56.451
2021-05-29	15:00:00	15.775	54.984
2021-05-29	16:00:00	15.965	57.044
2021-05-29	17:00:00	16.108	58.562
2021-05-29	18:00:00	16.132	58.569
2021-05-29	19:00:00	16.108	58.947
2021-05-29	20:00:00	16.108	58.289
2021-05-29	21:00:00	16.108	61.303
2021-05-29	22:00:00	15.965	64.818
2021-05-29	23:00:00	15.56	67.55
2021-05-30	00:00:00	15.297	68.501
2021-05-30	01:00:00	15.13	69.386
2021-05-30	02:00:00	14.939	68.956
2021-05-30	03:00:00	14.747	69.451
2021-05-30	04:00:00	14.58	68.822
2021-05-30	05:00:00	14.436	68.492
2021-05-30	06:00:00	14.316	68.012
2021-05-30	07:00:00	14.172	67.632
2021-05-30	08:00:00	14.172	70.149
2021-05-30	09:00:00	14.436	68.278
2021-05-30	10:00:00	14.58	69.247
2021-05-30	11:00:00	14.819	69.828
2021-05-30	12:00:00	14.891	70.313
2021-05-30	13:00:00	15.01	71.389
2021-05-30	14:00:00	15.178	73.329
2021-05-30	15:00:00	15.512	70.7
2021-05-30	16:00:00	15.703	69.772
2021-05-30	17:00:00	15.703	69.407
2021-05-30	18:00:00	15.703	69.897
2021-05-30	19:00:00	15.727	71.038
2021-05-30	20:00:00	15.655	72.012
2021-05-30	21:00:00	15.584	71.621
2021-05-30	22:00:00	15.464	70.543
2021-05-30	23:00:00	15.058	70.673
2021-05-31	00:00:00	14.771	71.084
2021-05-31	01:00:00	14.436	71.203
2021-05-31	02:00:00	14.244	72.072
2021-05-31	03:00:00	14.101	72.275
2021-05-31	04:00:00	13.981	70.523
2021-05-31	05:00:00	13.837	69.962
2021-05-31	06:00:00	13.668	70.543
2021-05-31	07:00:00	13.596	71.434
2021-05-31	08:00:00	13.692	73.567
2021-05-31	09:00:00	14.029	70.934
2021-05-31	10:00:00	14.125	68.737
2021-05-31	11:00:00	14.292	70.253
2021-05-31	12:00:00	14.364	68.916
2021-05-31	13:00:00	14.388	67.516
2021-05-31	14:00:00	14.436	70.706
2021-05-31	15:00:00	14.532	70.659
2021-05-31	16:00:00	14.628	69.89
2021-05-31	17:00:00	14.843	67.431
2021-05-31	18:00:00	14.915	68.487
2021-05-31	19:00:00	14.963	69.652
2021-05-31	20:00:00	15.082	72.207
2021-05-31	21:00:00	15.106	72.354
2021-05-31	22:00:00	15.034	71.703
2021-05-31	23:00:00	14.723	74.414
2021-06-01	00:00:00	14.58	74.299
2021-06-01	01:00:00	14.46	73.967
2021-06-01	02:00:00	14.316	71.989
2021-06-01	03:00:00	14.125	70.886
2021-06-01	04:00:00	13.837	68.573
2021-06-01	05:00:00	13.644	67.583
2021-06-01	06:00:00	13.5	64.971
2021-06-01	07:00:00	13.38	63.843
2021-06-01	08:00:00	13.38	66.399
2021-06-01	09:00:00	13.692	66.974
2021-06-01	10:00:00	13.789	68.006
2021-06-01	11:00:00	13.933	68.212
2021-06-01	12:00:00	14.172	66.375
2021-06-01	13:00:00	14.388	64.084
2021-06-01	14:00:00	14.652	64.767
2021-06-01	15:00:00	14.963	62.188
2021-06-01	16:00:00	15.106	62.321
2021-06-01	17:00:00	15.082	61.736
2021-06-01	18:00:00	15.01	61.388
[truncated: 834 more rows]
